# Supplementary material for: Physiological and Psychological Predictors of Short-Term Disability in Workers with a History of Low Back Pain: A Longitudinal Study
Source: PLoS One. 2016 Oct 26;11(10):e0165478. doi: 10.1371/journal.pone.0165478 (PMC5082621; doi:10.1371/journal.pone.0165478)
Supplement: S1 Datasets — Includes a file for EMG data and a file for all other variables. (ZIP) [file pone.0165478.s001.zip]

Archive with 2 entries (2 files):
- Data Jean-Daniel Dubois 2016-04-13.xls
- EMG Data Jean-Daniel Dubois 2016-04-13.xls
