# Supplementary material for: Physiological and Psychological Predictors of Short-Term Disability in Workers with a History of Low Back Pain: A Longitudinal Study
Source: PLoS One. 2016 Oct 26;11(10):e0165478. doi: 10.1371/journal.pone.0165478 (PMC5082621; doi:10.1371/journal.pone.0165478)
Supplement: S1 Datasets — Includes a file for EMG data and a file for all other variables. (ZIP) [file pone.0165478.s001.zip › Data Jean-Daniel Dubois 2016-04-13.xls]

## Sheet: Data Jean-Daniel Dubois 2016-04-13
NomSujet	NumSujet	Groupe	GROUPE1	Valide	valide_6_mois	valide_15_mois	CortisoLBP	Controle	Sexe	Age	Poids	Taille	TypeEmploi	DuréeLBP	Type.LBP	Type.LBP.Importance	Chronique.initial	recurrent.initial	intensite.chronique.initial	nombre.episode.initial	duree.episode.initial	intensite.episode.initial	chronique3.mois	reccurent.3.mois	intensite.chronique.3.mois	nombre.episode.3.mois	duree.episode.3.mois	intensite.recurrent.3.mois	Chronique.6.mois	recurrent.6.mois	intensite.chronique.6.mois	nombre.episode.6.mois	duree.des.episodes.6.mois	intensite.recurrent.6.mois	douleu.chronique.moyenne	nombre.episode.0.a.6.mois	duree.moyenne.episode.0.a.6.mois	intensite.moyenne.episode.0.a.6.mois	Attentes.douleur	Attentes.incapacite	VAS_INI	ROLL1	FABQAP1	FABQW1	HYPER1	IPAQ1	PCS1	MSQ1	STARTBAKSS1
	1	2	1	1	1	1	999	999	1	53	72.7	180.3	2	2.5	1	2	0	1	#NULL!	37.5	#NULL!	44	0	0	#NULL!	0	#NULL!	#NULL!	0	0	#NULL!	0	#NULL!	#NULL!	#NULL!	0	#NULL!	#NULL!	42	45	20	2	13	7	34	#NULL!	10	91	1
	2	1	1	1	1	1	999	999	2	57	63.2	162.6	1	2	3	1	1	0	33	#NULL!	#NULL!	#NULL!	1	0	70	#NULL!	#NULL!	#NULL!	#NULL!	#NULL!	#NULL!	#NULL!	#NULL!	#NULL!	70	#NULL!	#NULL!	#NULL!	77	91	45	8	4	0	37	#NULL!	9	81	1
	3	1	1	1	1	1	999	999	1	55	95.5	185.4	1	3	1	2	0	1	#NULL!	13	24	66	#NULL!	#NULL!	#NULL!	#NULL!	#NULL!	#NULL!	#NULL!	#NULL!	#NULL!	#NULL!	#NULL!	#NULL!	#NULL!	#NULL!	#NULL!	#NULL!	87	97	24	2	2	21	33	#NULL!	18	77	0
	4	1	1	999	1	1	999	999	2	33	60	154.9	3	8	1	2	0	1	#NULL!	1	336	34	0	1	#NULL!	2	1	30	#NULL!	#NULL!	#NULL!	#NULL!	#NULL!	#NULL!	#NULL!	2	1	30	56	99	6	2	1	1	20	#NULL!	13	95	2
	5	2	1	1	1	1	999	999	2	25	49.1	170.2	3	11	1	2	0	1	#NULL!	5	24	37	0	1	#NULL!	4	48	25	0	1	#NULL!	8	12	27	#NULL!	12	30	26	35	34	0	0	0	2	11	#NULL!	2	90	0
	6	2	1	1	1	1	999	999	1	27	78.2	175	1	10	1	2	0	1	#NULL!	5	336	50	0	1	#NULL!	3	72	40	#NULL!	#NULL!	#NULL!	#NULL!	#NULL!	#NULL!	#NULL!	3	72	40	48	49	19	#NULL!	#NULL!	#NULL!	#NULL!	#NULL!	#NULL!	#NULL!	#NULL!
	7	2	1	1	1	1	999	999	1	37	88.2	176.5	1	0.3	1	2	0	1	#NULL!	0.25	504	64	0	1	#NULL!	#NULL!	#NULL!	#NULL!	0	1	#NULL!	1	48	40	#NULL!	1	48	40	48	48	0	0	4	8	19	#NULL!	2	83	0
	8	1	1	1	1	1	999	999	1	33	90.9	185.4	2	10	1	2	0	1	#NULL!	2	168	77	0	1	#NULL!	4	2	15	0	1	#NULL!	#NULL!	#NULL!	#NULL!	#NULL!	4	2	15	94	93	10	0	3	27	29	#NULL!	7	92	1
	9	2	1	1	1	1	999	999	2	39	69.1	160	1	15	2	1	1	0	71	#NULL!	#NULL!	#NULL!	0	1	#NULL!	2	48	25	0	1	#NULL!	2	48	47	#NULL!	4	48	36	76	79	15	8	11	8	48	#NULL!	14	88	2
	10	2	1	1	1	1	999	999	2	39	77.3	163.8	1	2	2	1	1	1	6	1	48	40	0	1	#NULL!	4	6	40	0	1	#NULL!	4	72	26	#NULL!	8	39	33	62	58	10	2	0	4	27	#NULL!	9	88	0
	11	1	1	1	1	1	999	999	1	40	111.4	165.1	2	4	3	1	1	0	60	#NULL!	#NULL!	#NULL!	1	0	80	#NULL!	#NULL!	#NULL!	#NULL!	#NULL!	#NULL!	#NULL!	#NULL!	#NULL!	80	#NULL!	#NULL!	#NULL!	72	78	70	6	16	18	50	#NULL!	37	80	5
	12	2	1	1	1	1	999	999	1	54	77.3	172.7	1	20	1	2	0	1	#NULL!	0.5	168	97	0	1	#NULL!	1	72	60	0	1	#NULL!	7	96	48	#NULL!	8	84	54	100	70	0	0	18	0	19	#NULL!	19	86	0
	13	2	1	1	1	1	999	999	2	29	62.7	157.5	1	9	2	1	1	1	10	#NULL!	#NULL!	61	0	1	#NULL!	2	96	40	0	1	#NULL!	#NULL!	#NULL!	#NULL!	#NULL!	2	96	40	70	84	10	0	2	2	20	#NULL!	0	84	0
	14	2	1	1	1	1	999	999	1	57	102.3	172.7	1	11	2	1	1	1	22	#NULL!	#NULL!	80	0	1	#NULL!	12	0.5	20	1	0	53	#NULL!	#NULL!	#NULL!	53	12	0.5	20	69	71	20	9	9	0	39	#NULL!	5	97	1
	15	1	1	1	1	1	999	999	1	54	85.45	168	3	20	3	1	1	1	12	2.5	168	42	1	0	20	#NULL!	#NULL!	#NULL!	#NULL!	#NULL!	#NULL!	#NULL!	#NULL!	#NULL!	20	#NULL!	#NULL!	#NULL!	68	71	12	5	8	4	35	#NULL!	19	72	2
	16	2	1	1	1	1	999	999	1	56	71.8	179.1	2	40	2	1	1	1	15	12.5	48	65	0	1	#NULL!	3	72	75	0	1	#NULL!	3	48	50	#NULL!	6	60	62.5	46	48	15	3	15	7	27	#NULL!	17	89	2
	17	2	1	1	1	1	999	999	1	41	102.3	172.7	1	1.5	2	1	1	1	24	0.75	168	56	0	1	#NULL!	3	12	40	1	0	14	#NULL!	#NULL!	#NULL!	14	3	12	40	48	48	8	4	18	0	36	#NULL!	9	69	0
	18	2	1	1	1	1	999	999	1	49	80.9	178	1	30	1	2	0	1	#NULL!	0.25	120	62	0	1	#NULL!	1	12	10	0	1	#NULL!	#NULL!	#NULL!	#NULL!	#NULL!	1	12	10	47	49	0	0	2	0	26	#NULL!	5	84	0
	19	2	1	1	1	1	999	999	2	51	81.8	167.6	1	30	2	1	1	1	5	0.25	240	84	0	1	#NULL!	3	0.25	30	0	1	#NULL!	1	24	60	#NULL!	4	12.125	45	89	88	5	1	12	5	33	#NULL!	4	83	1
	20	2	1	1	1	999	999	999	1	36	79.1	172.7	2	6	3	1	1	0	50	#NULL!	#NULL!	#NULL!	1	0	40	#NULL!	#NULL!	#NULL!	1	0	36	#NULL!	#NULL!	#NULL!	38	#NULL!	#NULL!	#NULL!	70	94	65	8	15	17	41	#NULL!	24	72	3
	21	1	1	999	1	1	999	999	1	57	74.1	166	1	17	2	1	1	0	14	#NULL!	#NULL!	#NULL!	0	1	#NULL!	12	8	20	0	0	#NULL!	0	#NULL!	#NULL!	#NULL!	12	8	20	51	49	15	0	0	8	32	#NULL!	2	95	0
	22	2	1	1	1	1	999	999	1	44	70.5	175	3	27	2	1	1	1	12	3	72	42	1	1	20	2	120	60	0	1	#NULL!	18	72	31	20	20	96	45.5	53	52	20	4	4	22	49	#NULL!	4	64	1
	23	2	1	1	1	1	999	999	2	40	59.1	167.7	1	#NULL!	4	3	0	1	#NULL!	0.25	48	88	0	0	#NULL!	#NULL!	#NULL!	#NULL!	0	0	#NULL!	#NULL!	#NULL!	#NULL!	#NULL!	#NULL!	#NULL!	#NULL!	99	99	0	0	0	0	12	#NULL!	0	92	0
	24	2	1	1	1	1	999	999	1	55	82.7	180.3	1	5	1	2	0	1	#NULL!	0.75	336	36	0	1	#NULL!	1	96	50	0	0	#NULL!	0	#NULL!	#NULL!	#NULL!	1	#NULL!	#NULL!	76	75	12	2	5	3	17	#NULL!	4	90	0
	25	2	1	1	1	1	999	999	2	37	68.2	157.5	1	20	3	1	1	0	16	#NULL!	#NULL!	#NULL!	1	0	10	#NULL!	#NULL!	#NULL!	1	0	16	#NULL!	#NULL!	#NULL!	13	#NULL!	#NULL!	#NULL!	48	46	0	2	9	0	48	#NULL!	23	54	1
	26	2	1	1	1	1	999	999	2	36	54.5	160	1	#NULL!	4	3	0	1	#NULL!	0.75	96	46	0	0	#NULL!	#NULL!	#NULL!	#NULL!	0	0	#NULL!	#NULL!	#NULL!	#NULL!	#NULL!	#NULL!	#NULL!	#NULL!	51	53	0	0	0	12	11	#NULL!	2	76	0
	27	2	1	1	1	1	999	999	1	38	75	176.5	1	8	2	1	1	1	8	7.5	24	40	0	1	#NULL!	5	24	40	1	1	11	#NULL!	#NULL!	37	11	5	24	38.5	48	49	20	#NULL!	#NULL!	#NULL!	#NULL!	#NULL!	#NULL!	#NULL!	#NULL!
	28	2	1	1	1	1	999	999	2	35	77.3	157.5	1	14	1	3	0	1	#NULL!	2.5	168	18	0	1	#NULL!	0	#NULL!	#NULL!	0	0	#NULL!	0	#NULL!	#NULL!	#NULL!	0	#NULL!	#NULL!	93	100	10	0	0	2	48	#NULL!	5	80	1
	29	2	1	1	1	1	999	999	2	55	105.9	154.9	1	30	1	2	0	1	#NULL!	0.083	168	82	0	1	#NULL!	#NULL!	#NULL!	#NULL!	0	1	#NULL!	36	3	68	#NULL!	36	3	68	#NULL!	#NULL!	35	4	5	24	45	#NULL!	42	83	2
	30	2	1	1	1	1	999	999	1	26	77.3	170.2	3	6	2	1	1	1	6	25	24	43	0	1	#NULL!	1	24	30	0	1	#NULL!	1	24	30	#NULL!	2	24	30	51	49	10	6	12	0	32	#NULL!	12	87	2
	31	1	1	1	1	1	999	999	1	55	125	188	1	30	1	2	0	1	#NULL!	0.75	504	70	0	1	#NULL!	2	48	15	0	1	#NULL!	1	336	60	#NULL!	3	192	37.5	59	62	0	0	12	8	45	#NULL!	19	86	2
	32	2	1	1	1	1	999	999	2	24	56.8	154.9	1	4	1	2	0	1	#NULL!	7.5	48	36	0	1	#NULL!	6	4	70	0	1	#NULL!	15	10	56	#NULL!	21	7	63	49	52	0	1	2	7	31	#NULL!	4	100	0
	33	2	1	1	1	1	999	999	1	54	101.4	180.3	3	8	3	1	1	1	7	0.5	168	84	1	0	5	#NULL!	#NULL!	#NULL!	1	0	15	#NULL!	#NULL!	#NULL!	10	#NULL!	#NULL!	#NULL!	41	39	3	2	17	11	47	#NULL!	26	88	0
	34	2	1	1	1	1	999	999	1	22	77.3	182.9	1	3	3	1	1	0	15	#NULL!	#NULL!	#NULL!	1	0	20	#NULL!	#NULL!	#NULL!	1	0	17	#NULL!	#NULL!	#NULL!	18.5	#NULL!	#NULL!	#NULL!	51	50	20	1	0	0	2	#NULL!	0	100	0
	35	1	1	1	1	1	999	999	1	57	76.4	175	1	1	2	1	1	1	16	0.5	72	32	0	1	#NULL!	2	#NULL!	80	#NULL!	#NULL!	#NULL!	#NULL!	#NULL!	#NULL!	#NULL!	2	#NULL!	80	84	49	20	5	14	1	34	#NULL!	10	84	1
	36	2	1	1	1	1	999	999	2	35	59.1	169	1	23	2	1	0	1	#NULL!	0.75	336	52	1	0	30	#NULL!	#NULL!	#NULL!	0	0	#NULL!	0	#NULL!	#NULL!	30	0	#NULL!	#NULL!	76	78	5	6	7	0	39	#NULL!	0	92	2
	37	2	1	1	1	1	999	999	1	35	86.4	179.1	1	20	1	2	0	1	#NULL!	25	24	33	0	1	#NULL!	1	12	10	#NULL!	#NULL!	#NULL!	#NULL!	#NULL!	#NULL!	#NULL!	1	12	10	59	60	25	1	7	10	50	#NULL!	15	96	1
	38	2	1	1	1	1	999	999	1	35	150	187	1	0.2	2	1	1	0	34	#NULL!	#NULL!	#NULL!	0	1	#NULL!	1	12	25	1	1	27	4	24	50	27	5	18	37.5	61	73	40	6	19	20	45	#NULL!	37	73	5
	39	2	1	1	1	1	999	999	2	27	53.9	160	1	14	2	1	1	0	31	#NULL!	#NULL!	#NULL!	0	1	#NULL!	1	24	40	1	1	34	3	6	67	34	4	15	53.5	51	51	50	2	8	9	47	#NULL!	24	76	2
	40	2	1	1	1	1	999	999	2	36	56.8	162.6	1	1.5	2	1	1	0	26	#NULL!	#NULL!	#NULL!	0	1	#NULL!	1	24	15	0	1	#NULL!	7	6	12	#NULL!	8	15	13.5	79	91	40	4	7	8	36	#NULL!	7	68	1
	41	2	1	1	1	1	999	999	2	23	77.3	162.6	3	2	2	1	1	0	4	#NULL!	#NULL!	#NULL!	0	1	#NULL!	4	72	74	0	1	#NULL!	10	24	47	#NULL!	14	48	60.5	67	78	10	3	1	9	26	#NULL!	9	72	1
	42	2	1	1	1	1	999	999	2	54	56.7	159.5	1	30	2	1	1	1	21	2.5	48	75	0	1	#NULL!	4	240	90	0	1	#NULL!	5	72	58	#NULL!	9	156	74	73	82	20	6	8	1	48	#NULL!	23	78	2
	43	2	1	1	1	1	999	999	1	35	134.1	175	1	8	2	1	1	1	36	0.75	10	70	0	1	#NULL!	2	120	75	1	1	39	2	72	90	39	4	96	82.5	52	39	#NULL!	5	8	8	47	#NULL!	20	77	3
	44	2	1	1	1	1	999	999	2	23	55.3	165	1	0.25	2	1	1	1	28	10	6	52	0	1	#NULL!	48	6	25	1	1	7	10	8	35	7	58	7	30	74	#NULL!	40	1	0	9	31	#NULL!	3	88	0
	45	2	1	1	1	1	999	999	1	35	76.2	182	1	10	1	2	0	1	#NULL!	3	72	26	0	1	#NULL!	2	168	25	0	1	#NULL!	4	72	28	#NULL!	6	120	26.5	50	50	5	1	2	1	32	#NULL!	10	90	0
	46	2	1	1	1	1	999	999	1	51	73.9	167.7	1	34	2	1	1	0	11	#NULL!	#NULL!	#NULL!	0	1	#NULL!	10	4	25	0	1	#NULL!	12	8	25	#NULL!	22	6	25	50	50	10	1	5	3	34	#NULL!	5	76	1
	47	2	1	1	1	1	999	999	1	27	117.9	192	1	3	3	1	1	1	63	#NULL!	#NULL!	97	1	1	60	5	72	90	1	1	22	6	96	80	41	11	84	85	66	94	46	6	12	20	37	#NULL!	27	69	3
	48	2	1	1	1	1	999	999	2	23	56.7	165.1	2	0.2	2	1	1	1	39	1.25	1	60	1	0	60	#NULL!	#NULL!	#NULL!	0	1	#NULL!	10	4	21	60	10	4	21	71	86	21	2	12	26	31	#NULL!	39	76	2
	49	2	1	1	1	1	999	999	2	35	49	157	1	15	3	1	1	0	16	#NULL!	#NULL!	#NULL!	1	0	10	#NULL!	#NULL!	#NULL!	1	1	5	2	48	45	7.5	2	48	45	50	50	21	0	9	9	16	#NULL!	6	74	0
	50	2	1	1	1	1	999	999	2	54	73.5	172.5	1	40	2	1	1	0	53	#NULL!	#NULL!	#NULL!	1	0	5	#NULL!	#NULL!	#NULL!	0	1	#NULL!	1	336	100	5	1	336	100	51	50	50	6	0	0	54	#NULL!	13	83	2
	51	2	1	1	1	1	999	999	2	21	61.2	157.5	3	1.5	2	1	1	1	30	12.5	24	80	0	1	#NULL!	20	48	60	0	1	#NULL!	40	3	41	#NULL!	60	25.5	50.5	79	79	0	5	5	27	47	#NULL!	34	82	4
	52	2	1	1	1	1	999	999	2	37	74.8	161.3	1	15	2	1	1	1	30	7	72	62	0	0	#NULL!	0	#NULL!	#NULL!	0	0	#NULL!	0	#NULL!	#NULL!	#NULL!	0	#NULL!	#NULL!	50	50	20	10	7	14	32	#NULL!	5	95	3
	53	1	1	1	1	1	999	999	1	30	65.8	166	2	9	1	2	0	1	#NULL!	1.25	336	62	0	1	#NULL!	4	72	49	0	0	#NULL!	0	#NULL!	#NULL!	#NULL!	4	72	49	69	69	15	3	9	9	25	#NULL!	25	72	2
	54	2	1	1	1	1	999	999	2	38	68	172.7	1	8	1	2	0	1	#NULL!	0.125	144	26	0	0	#NULL!	#NULL!	#NULL!	#NULL!	0	1	#NULL!	8	24	19	#NULL!	8	24	19	100	100	20	1	10	3	39	#NULL!	10	81	2
	55	1	1	1	1	1	999	999	2	21	51.7	163.8	3	10	1	2	0	1	#NULL!	37.5	2	35	0	1	#NULL!	1	672	50	0	1	#NULL!	10	1	24	#NULL!	11	336.5	37	90	95	20	0	11	10	25	#NULL!	4	72	0
	56	2	1	1	1	1	999	999	2	50	54.4	160	1	10	1	2	0	1	#NULL!	2	96	77	0	1	#NULL!	1	6	65	0	1	#NULL!	1	4	23	#NULL!	2	5	44	50	50	10	1	0	0	37	#NULL!	0	95	0
	57	2	1	1	1	1	999	999	1	27	83.9	187.3	3	12	1	2	0	1	#NULL!	1.5	168	20	0	1	#NULL!	2	96	30	0	1	#NULL!	2	96	30	#NULL!	4	96	30	50	50	15	2	0	0	38	#NULL!	0	78	0
	58	1	1	1	1	1	999	999	1	22	108.9	188	2	2	1	2	0	1	#NULL!	25	4	72	0	1	#NULL!	20	1	50	#NULL!	#NULL!	#NULL!	#NULL!	#NULL!	#NULL!	#NULL!	20	1	50	96	95	0	1	12	18	48	#NULL!	22	79	0
	59	2	1	1	1	1	999	999	2	30	65.8	171	1	0.33	2	1	1	0	23	#NULL!	#NULL!	#NULL!	1	0	10	#NULL!	#NULL!	#NULL!	0	1	#NULL!	6	2	20	10	6	2	20	79	80	25	5	7	13	39	#NULL!	11	63	2
	60	2	1	1	1	1	999	999	2	39	64.9	163	1	8	2	1	1	0	50	#NULL!	#NULL!	#NULL!	0	1	#NULL!	5	24	50	0	1	#NULL!	5	1	13	#NULL!	10	12.5	31.5	81	83	20	3	13	10	41	#NULL!	7	81	1
	61	2	1	1	1	1	999	999	1	27	71.8	178	2	10	2	1	1	1	63	#NULL!	#NULL!	86	0	1	#NULL!	#NULL!	#NULL!	#NULL!	0	1	#NULL!	60	3	54	#NULL!	60	3	54	56	62	75	5	17	14	53	#NULL!	37	75	4
	62	2	1	1	1	1	999	999	1	49	68	162.5	2	31	3	1	1	1	25	#NULL!	#NULL!	77	1	1	25	1	336	75	1	0	19	#NULL!	#NULL!	#NULL!	22	1	336	75	77	77	46	3	11	3	31	#NULL!	5	69	3
	63	2	1	1	1	999	999	999	2	54	88.5	172.7	1	5	3	1	1	1	11	2	240	28	1	1	40	1	1	50	1	1	2	4	120	32	21	5	60.5	41	50	50	25	4	12	0	41	#NULL!	24	80	1
	64	2	1	1	1	1	999	999	1	55	77.1	166	1	24	1	2	0	1	#NULL!	0.5	96	71	0	0	#NULL!	0	#NULL!	#NULL!	0	0	#NULL!	0	#NULL!	#NULL!	#NULL!	0	#NULL!	#NULL!	50	50	0	0	13	0	35	#NULL!	19	80	3
	65	2	1	1	1	1	999	999	1	21	72.6	177.8	1	4	2	1	1	1	11	5	1	61	1	1	20	2	240	70	0	1	#NULL!	3	72	25	20	5	156	47.5	72	68	2	0	13	5	39	#NULL!	34	#NULL!	1
	66	2	1	1	1	1	999	999	1	30	79.8	181	1	4	1	2	0	1	#NULL!	7.5	1	19	0	1	#NULL!	30	1	19	0	1	#NULL!	8	1	10	#NULL!	38	1	14.5	66	88	3	0	4	0	13	#NULL!	3	98	0
	67	2	1	1	1	1	999	999	2	23	59	172.7	1	2	1	2	0	1	#NULL!	6.25	72	44	0	1	#NULL!	2	72	75	0	1	#NULL!	#NULL!	#NULL!	#NULL!	#NULL!	2	72	75	75	76	0	2	10	21	41	#NULL!	13	81	0
	68	2	1	1	1	1	999	999	2	31	86.2	172.5	2	1	2	1	1	1	27	0.75	48	90	1	0	10	#NULL!	#NULL!	#NULL!	0	1	#NULL!	12	6	35	10	12	6	35	51	50	60	11	21	23	40	#NULL!	36	57	5
	69	1	1	1	1	1	999	999	2	44	66.7	161.9	2	10	2	1	1	0	41	#NULL!	#NULL!	#NULL!	0	1	#NULL!	1	96	70	#NULL!	#NULL!	#NULL!	#NULL!	#NULL!	#NULL!	#NULL!	1	96	70	83	73	20	1	14	33	39	#NULL!	17	85	1
	70	2	1	1	1	1	999	999	1	54	80	172	2	20	2	1	1	1	23	5	48	51	1	1	10	2	72	40	0	1	#NULL!	5	48	21	10	7	60	30.5	66	63	20	7	6	21	33	#NULL!	14	64	1
	71	2	1	1	1	1	999	999	2	33	72.6	172.5	1	0.33	2	1	1	0	31	#NULL!	#NULL!	#NULL!	1	1	25	1	336	50	0	1	#NULL!	1	120	27	25	2	228	38.5	91	95	15	2	15	10	45	#NULL!	17	79	1
	72	2	1	1	1	1	1	999	1	40	81.8	180.3	1	22	2	2	0	1	#NULL!	2.5	72	64	0	1	#NULL!	2	72	64	0	1	#NULL!	2	360	67	#NULL!	4	216	65.5	55	53	0	2	20	0	58	#NULL!	15	97	1
	73	1	1	1	1	1	999	999	2	20	61.2	165	2	5	1	2	0	1	#NULL!	6.25	48	49	#NULL!	#NULL!	#NULL!	#NULL!	#NULL!	#NULL!	#NULL!	#NULL!	#NULL!	#NULL!	#NULL!	#NULL!	#NULL!	#NULL!	#NULL!	#NULL!	87	90	0	1	7	0	63	#NULL!	38	91	3
	74	1	1	1	1	1	999	999	1	21	83.9	180.3	3	10	3	1	1	1	31	1.25	96	83	1	1	40	5	48	70	1	0	35	#NULL!	#NULL!	#NULL!	37.5	5	48	70	43	67	65	5	17	16	44	#NULL!	11	69	4
	75	2	1	1	1	1	999	999	2	31	45.4	157	3	3	2	1	1	1	23	2.5	48	51	1	1	60	4	1	80	0	1	#NULL!	24	3	32	60	28	2	56	31	40	30	2	5	23	41	#NULL!	17	78	0
	76	2	1	1	1	1	999	999	1	39	80.9	180.3	3	21	2	1	0	1	#NULL!	2	168	39	0	1	#NULL!	12	7	80	1	0	55	#NULL!	#NULL!	#NULL!	55	12	7	80	67	70	20	3	6	6	30	#NULL!	0	78	3
	77	2	1	1	1	1	999	999	2	19	63.6	162.5	1	2	2	1	1	1	14	25	0.33	80	0	1	#NULL!	24	24	70	0	1	#NULL!	15	0.33	25	#NULL!	39	12.165	47.5	61	58	30	6	9	3	42	#NULL!	32	99	2
	78	2	1	1	1	1	1	999	1	22	109	176.5	1	10	1	2	0	1	#NULL!	52	2	60	0	1	#NULL!	10	3	50	0	1	#NULL!	20	2	57	#NULL!	30	2.5	53.5	83	87	20	#NULL!	#NULL!	#NULL!	#NULL!	#NULL!	#NULL!	#NULL!	#NULL!
	79	1	1	1	1	1	1	999	2	21	63.6	162.5	1	2	2	1	1	1	23	2.5	2	42	0	1	#NULL!	24	24	45	#NULL!	#NULL!	#NULL!	#NULL!	#NULL!	#NULL!	#NULL!	24	24	45	82	80	45	4	14	6	47	#NULL!	22	70	1
	80	2	1	1	1	1	1	999	2	42	51.3	167.7	3	7	3	1	1	1	55	6	120	71	1	#NULL!	#NULL!	#NULL!	#NULL!	#NULL!	1	1	26	3	24	34	26	3	24	34	76	77	5	6	7	11	38	#NULL!	3	86	1
	81	1	1	1	1	1	1	999	1	34	74.8	177.8	3	1.5	2	1	1	1	51	39	3	71	0	1	#NULL!	2	72	55	#NULL!	#NULL!	#NULL!	#NULL!	#NULL!	#NULL!	#NULL!	2	72	55	86	89	18	2	4	10	25	#NULL!	0	87	0
	82	2	1	1	1	1	1	999	2	20	59	157	1	4	2	1	1	0	#NULL!	39	12	72	0	1	#NULL!	20	12	30	#NULL!	#NULL!	#NULL!	#NULL!	#NULL!	#NULL!	#NULL!	20	12	30	61	60	0	7	15	5	49	#NULL!	18	57	5
	83	1	1	1	1	1	1	999	1	22	68	168	2	5	1	2	0	1	#NULL!	6.5	48	26	#NULL!	#NULL!	#NULL!	#NULL!	#NULL!	#NULL!	#NULL!	#NULL!	#NULL!	#NULL!	#NULL!	#NULL!	#NULL!	#NULL!	#NULL!	#NULL!	46	52	0	1	3	5	30	2572	7	74	0
	84	2	1	1	1	1	1	999	1	59	100	167.7	1	5	1	2	0	1	#NULL!	50	1	68	0	1	#NULL!	30	4	50	0	1	#NULL!	30	0.16	33	#NULL!	60	2.08	41.5	39	27	15	3	16	12	59	#NULL!	6	78	2
	85	1	1	1	1	1	1	999	2	25	78	172.5	3	5	1	2	0	1	#NULL!	54	4	44	#NULL!	#NULL!	#NULL!	#NULL!	#NULL!	#NULL!	#NULL!	#NULL!	#NULL!	#NULL!	#NULL!	#NULL!	#NULL!	#NULL!	#NULL!	#NULL!	70	69	21	2	12	16	38	#NULL!	16	70	0
	86	2	1	1	1	1	1	999	1	29	86	182	3	9	1	2	0	1	#NULL!	6	120	62	#NULL!	#NULL!	#NULL!	#NULL!	#NULL!	#NULL!	0	1	#NULL!	3	48	22	#NULL!	3	48	22	64	66	10	1	13	0	34	#NULL!	18	81	1
	87	2	1	1	1	1	1	999	1	56	73	190	1	25	2	1	1	1	18	#NULL!	0.5	29	0	1	#NULL!	12	48	20	0	1	#NULL!	50	0.5	11	#NULL!	62	24.25	15.5	100	100	15	1	1	6	30	#NULL!	4	98	0
	88	2	1	1	1	1	1	999	2	27	63.6	160	1	7	1	2	0	1	#NULL!	13	7	20	#NULL!	#NULL!	#NULL!	#NULL!	#NULL!	#NULL!	0	1	#NULL!	15	4	15	#NULL!	15	4	15	51	52	21	2	1	9	38	#NULL!	12	74	0
	89	2	1	1	1	1	1	999	1	27	78.9	182	3	2	1	2	1	1	23	18.5	48	49	#NULL!	#NULL!	#NULL!	#NULL!	#NULL!	#NULL!	0	1	#NULL!	3	36	19	#NULL!	3	#NULL!	#NULL!	65	53	20	1	1	4	30	#NULL!	2	80	0
	90	2	1	1	1	1	1	999	2	51	75.5	160	1	6	2	1	1	1	3	0.5	48	91	0	1	#NULL!	3	24	45	1	1	27	3	36	68	27	6	30	56.5	#NULL!	#NULL!	18	7	5	0	47	#NULL!	11	100	2
	91	2	1	1	1	1	1	999	1	39	83.9	175.3	3	14	1	2	0	1	#NULL!	1	96	64	0	1	#NULL!	1	96	85	0	1	#NULL!	1	144	97	#NULL!	2	120	91	#NULL!	#NULL!	5	0	8	7	40	5760	19	66	1
	92	2	1	1	1	1	1	999	1	31	89	180	1	4	4	0	0	1	#NULL!	1.5	48	31	0	0	#NULL!	#NULL!	#NULL!	#NULL!	#NULL!	#NULL!	#NULL!	#NULL!	#NULL!	#NULL!	#NULL!	#NULL!	#NULL!	#NULL!	#NULL!	#NULL!	20	#NULL!	#NULL!	#NULL!	#NULL!	#NULL!	#NULL!	#NULL!	#NULL!
	93	2	1	1	1	1	1	999	1	30	95.3	185	1	0.5	1	0	1	1	39	#NULL!	#NULL!	#NULL!	0	1	#NULL!	12	1	40	#NULL!	#NULL!	#NULL!	#NULL!	#NULL!	#NULL!	#NULL!	12	1	40	#NULL!	#NULL!	1	2	15	7	15	#NULL!	14	67	3
	94	2	1	1	1	1	1	999	2	21	59	170	1	4	3	0	0	1	#NULL!	60	3	59	1	0	10	#NULL!	#NULL!	#NULL!	#NULL!	#NULL!	#NULL!	#NULL!	#NULL!	#NULL!	10	#NULL!	#NULL!	#NULL!	#NULL!	#NULL!	0	2	7	18	36	#NULL!	16	75	1
	95	2	1	1	1	1	1	999	2	37	57	156	1	20	3	0	1	1	43	1.5	168	88	1	0	85	#NULL!	#NULL!	#NULL!	#NULL!	#NULL!	#NULL!	#NULL!	#NULL!	#NULL!	85	#NULL!	#NULL!	#NULL!	#NULL!	#NULL!	20	1	9	19	41	2622	17	53	1
	96	2	1	1	1	1	1	999	1	26	59	176.5	1	1	3	0	1	1	15	1	1	70	#NULL!	#NULL!	#NULL!	#NULL!	#NULL!	#NULL!	#NULL!	#NULL!	#NULL!	#NULL!	#NULL!	#NULL!	#NULL!	#NULL!	#NULL!	#NULL!	#NULL!	#NULL!	20	0	8	18	26	#NULL!	11	77	1
	97	2	1	1	1	1	999	999	1	30	82.5	178	2	0.3	0	0	0	1	#NULL!	1	120	48	0	1	#NULL!	3	#NULL!	30	#NULL!	#NULL!	#NULL!	#NULL!	#NULL!	#NULL!	#NULL!	3	#NULL!	#NULL!	#NULL!	#NULL!	20	0	9	3	30	#NULL!	8	67	1
	98	2	1	1	1	1	999	999	2	23	57	167.6	2	8	0	0	0	1	#NULL!	0.25	336	33	#NULL!	#NULL!	#NULL!	#NULL!	#NULL!	#NULL!	#NULL!	#NULL!	#NULL!	#NULL!	#NULL!	#NULL!	#NULL!	#NULL!	#NULL!	#NULL!	#NULL!	#NULL!	0	0	4	6	17	44460	0	72	0
	99	2	1	1	1	1	999	999	1	23	95.25	170.2	1	8	0	0	1	1	11	1	168	50	0	1	#NULL!	40	4	45	#NULL!	#NULL!	#NULL!	#NULL!	#NULL!	#NULL!	#NULL!	40	4	45	#NULL!	#NULL!	30	#NULL!	#NULL!	#NULL!	#NULL!	#NULL!	#NULL!	#NULL!	#NULL!
	100	2	1	1	1	1	999	999	1	28	94.3	175.3	2	4	0	0	0	1	#NULL!	3.75	24	33	#NULL!	#NULL!	#NULL!	#NULL!	#NULL!	#NULL!	#NULL!	#NULL!	#NULL!	#NULL!	#NULL!	#NULL!	#NULL!	#NULL!	#NULL!	#NULL!	#NULL!	#NULL!	0	#NULL!	#NULL!	#NULL!	#NULL!	#NULL!	#NULL!	#NULL!	#NULL!
	1	2	2	1	1	1	999	999	1	53	72.7	180.3	2	2.5	1	2	0	1	0	37.5	0	44	0	0	0	0	0	0	0	0	0	0	0	0	0	0	0	0	42	45	20	2	13	7	34	#NULL!	10	91	1
	5	2	2	1	1	1	999	999	2	25	49.1	170.2	3	11	1	2	0	1	#NULL!	5	24	37	0	1	#NULL!	4	48	25	0	1	#NULL!	8	12	27	#NULL!	12	30	26	35	34	0	0	0	2	11	#NULL!	2	90	0
	6	2	2	1	1	1	999	999	1	27	78.2	175	1	10	1	2	0	1	#NULL!	5	336	50	0	1	#NULL!	3	72	40	#NULL!	#NULL!	#NULL!	#NULL!	#NULL!	#NULL!	#NULL!	3	72	40	48	49	19	#NULL!	#NULL!	#NULL!	#NULL!	#NULL!	#NULL!	#NULL!	#NULL!
	7	2	2	1	1	1	999	999	1	37	88.2	176.5	1	0.3	1	2	0	1	#NULL!	0.25	504	64	0	1	#NULL!	#NULL!	#NULL!	#NULL!	0	1	#NULL!	1	48	40	#NULL!	1	48	40	48	48	0	0	4	8	19	#NULL!	2	83	0
	9	2	2	1	1	1	999	999	2	39	69.1	160	1	15	2	1	1	0	71	#NULL!	#NULL!	#NULL!	0	1	#NULL!	2	48	25	0	1	#NULL!	2	48	47	#NULL!	4	48	36	76	79	15	8	11	8	48	#NULL!	14	88	2
	10	2	2	1	1	1	999	999	2	39	77.3	163.8	1	2	2	1	1	1	6	1	48	40	0	1	#NULL!	4	6	40	0	1	#NULL!	4	72	26	#NULL!	8	39	33	62	58	10	2	0	4	27	#NULL!	9	88	0
	12	2	2	1	1	1	999	999	1	54	77.3	172.7	1	20	1	2	0	1	#NULL!	0.5	168	97	0	1	#NULL!	1	72	60	0	1	#NULL!	7	96	48	#NULL!	8	84	54	100	70	0	0	18	0	19	#NULL!	19	86	0
	13	2	2	1	1	1	999	999	2	29	62.7	157.5	1	9	2	1	1	1	10	#NULL!	#NULL!	61	0	1	#NULL!	2	96	40	0	1	#NULL!	#NULL!	#NULL!	#NULL!	#NULL!	2	96	40	70	84	10	0	2	2	20	#NULL!	0	84	0
	14	2	2	1	1	1	999	999	1	57	102.3	172.7	1	11	2	1	1	1	22	#NULL!	#NULL!	80	0	1	#NULL!	12	0.5	20	1	0	53	#NULL!	#NULL!	#NULL!	53	12	0.5	20	69	71	20	9	9	0	39	#NULL!	5	97	1
	16	2	2	1	1	1	999	999	1	56	71.8	179.1	2	40	2	1	1	1	15	12.5	48	65	0	1	#NULL!	3	72	75	0	1	#NULL!	3	48	50	#NULL!	6	60	62.5	46	48	15	3	15	7	27	#NULL!	17	89	2
	17	2	2	1	1	1	999	999	1	41	102.3	172.7	1	1.5	2	1	1	1	24	0.75	168	56	0	1	#NULL!	3	12	40	1	0	14	#NULL!	#NULL!	#NULL!	14	3	12	40	48	48	8	4	18	0	36	#NULL!	9	69	0
	18	2	2	1	1	1	999	999	1	49	80.9	178	1	30	1	2	0	1	#NULL!	0.25	120	62	0	1	#NULL!	1	12	10	0	1	#NULL!	#NULL!	#NULL!	#NULL!	#NULL!	1	12	10	47	49	0	0	2	0	26	#NULL!	5	84	0
	19	2	2	1	1	1	999	999	2	51	81.8	167.6	1	30	2	1	1	1	5	0.25	240	84	0	1	#NULL!	3	0.25	30	0	1	#NULL!	1	24	60	#NULL!	4	12.125	45	89	88	5	1	12	5	33	#NULL!	4	83	1
	20	2	2	1	1	999	999	999	1	36	79.1	172.7	2	6	3	1	1	0	50	#NULL!	#NULL!	#NULL!	1	0	40	#NULL!	#NULL!	#NULL!	1	0	36	#NULL!	#NULL!	#NULL!	38	#NULL!	#NULL!	#NULL!	70	94	65	8	15	17	41	#NULL!	24	72	3
	22	2	2	1	1	1	999	999	1	44	70.5	175	3	27	2	1	1	1	12	3	72	42	1	1	20	2	120	60	0	1	#NULL!	18	72	31	20	20	96	45.5	53	52	20	4	4	22	49	#NULL!	4	64	1
	23	2	2	1	1	1	999	999	2	40	59.1	167.7	1	#NULL!	4	3	0	1	#NULL!	0.25	48	88	0	0	#NULL!	#NULL!	#NULL!	#NULL!	0	0	#NULL!	#NULL!	#NULL!	#NULL!	#NULL!	#NULL!	#NULL!	#NULL!	99	99	0	0	0	0	12	#NULL!	0	92	0
	24	2	2	1	1	1	999	999	1	55	82.7	180.3	1	5	1	2	0	1	#NULL!	0.75	336	36	0	1	#NULL!	1	96	50	0	0	#NULL!	0	#NULL!	#NULL!	#NULL!	1	#NULL!	#NULL!	76	75	12	2	5	3	17	#NULL!	4	90	0
	25	2	2	1	1	1	999	999	2	37	68.2	157.5	1	20	3	1	1	0	16	#NULL!	#NULL!	#NULL!	1	0	10	#NULL!	#NULL!	#NULL!	1	0	16	#NULL!	#NULL!	#NULL!	13	#NULL!	#NULL!	#NULL!	48	46	0	2	9	0	48	#NULL!	23	54	1
	26	2	2	1	1	1	999	999	2	36	54.5	160	1	#NULL!	4	3	0	1	#NULL!	0.75	96	46	0	0	#NULL!	#NULL!	#NULL!	#NULL!	0	0	#NULL!	#NULL!	#NULL!	#NULL!	#NULL!	#NULL!	#NULL!	#NULL!	51	53	0	0	0	12	11	#NULL!	2	76	0
	27	2	2	1	1	1	999	999	1	38	75	176.5	1	8	2	1	1	1	8	7.5	24	40	0	1	#NULL!	5	24	40	1	1	11	#NULL!	#NULL!	37	11	5	24	38.5	48	49	20	#NULL!	#NULL!	#NULL!	#NULL!	#NULL!	#NULL!	#NULL!	#NULL!
	28	2	2	1	1	1	999	999	2	35	77.3	157.5	1	14	1	3	0	1	#NULL!	2.5	168	18	0	1	#NULL!	0	#NULL!	#NULL!	0	0	#NULL!	0	#NULL!	#NULL!	#NULL!	0	#NULL!	#NULL!	93	100	10	0	0	2	48	#NULL!	5	80	1
	29	2	2	1	1	1	999	999	2	55	105.9	154.9	1	30	1	2	0	1	#NULL!	0.083	168	82	0	1	#NULL!	#NULL!	#NULL!	#NULL!	0	1	#NULL!	36	3	68	#NULL!	36	3	68	#NULL!	#NULL!	35	4	5	24	45	#NULL!	42	83	2
	30	2	2	1	1	1	999	999	1	26	77.3	170.2	3	6	2	1	1	1	6	25	24	43	0	1	#NULL!	1	24	30	0	1	#NULL!	1	24	30	#NULL!	2	24	30	51	49	10	6	12	0	32	#NULL!	12	87	2
	32	2	2	1	1	1	999	999	2	24	56.8	154.9	1	4	1	2	0	1	#NULL!	7.5	48	36	0	1	#NULL!	6	4	70	0	1	#NULL!	15	10	56	#NULL!	21	7	63	49	52	0	1	2	7	31	#NULL!	4	100	0
	33	2	2	1	1	1	999	999	1	54	101.4	180.3	3	8	3	1	1	1	7	0.5	168	84	1	0	5	#NULL!	#NULL!	#NULL!	1	0	15	#NULL!	#NULL!	#NULL!	10	#NULL!	#NULL!	#NULL!	41	39	3	2	17	11	47	#NULL!	26	88	0
	34	2	2	1	1	1	999	999	1	22	77.3	182.9	1	3	3	1	1	0	15	#NULL!	#NULL!	#NULL!	1	0	20	#NULL!	#NULL!	#NULL!	1	0	17	#NULL!	#NULL!	#NULL!	18.5	#NULL!	#NULL!	#NULL!	51	50	20	1	0	0	2	#NULL!	0	100	0
	36	2	2	1	1	1	999	999	2	35	59.1	169	1	23	2	1	0	1	#NULL!	0.75	336	52	1	0	30	#NULL!	#NULL!	#NULL!	0	0	#NULL!	0	#NULL!	#NULL!	30	0	#NULL!	#NULL!	76	78	5	6	7	0	39	#NULL!	0	92	2
	37	2	2	1	1	1	999	999	1	35	86.4	179.1	1	20	1	2	0	1	#NULL!	25	24	33	0	1	#NULL!	1	12	10	#NULL!	#NULL!	#NULL!	#NULL!	#NULL!	#NULL!	#NULL!	1	12	10	59	60	25	1	7	10	50	#NULL!	15	96	1
	38	2	2	1	1	1	999	999	1	35	150	187	1	0.2	2	1	1	0	34	#NULL!	#NULL!	#NULL!	0	1	#NULL!	1	12	25	1	1	27	4	24	50	27	5	18	37.5	61	73	40	6	19	20	45	#NULL!	37	73	5
	39	2	2	1	1	1	999	999	2	27	53.9	160	1	14	2	1	1	0	31	#NULL!	#NULL!	#NULL!	0	1	#NULL!	1	24	40	1	1	34	3	6	67	34	4	15	53.5	51	51	50	2	8	9	47	#NULL!	24	76	2
	40	2	2	1	1	1	999	999	2	36	56.8	162.6	1	1.5	2	1	1	0	26	#NULL!	#NULL!	#NULL!	0	1	#NULL!	1	24	15	0	1	#NULL!	7	6	12	#NULL!	8	15	13.5	79	91	40	4	7	8	36	#NULL!	7	68	1
	41	2	2	1	1	1	999	999	2	23	77.3	162.6	3	2	2	1	1	0	4	#NULL!	#NULL!	#NULL!	0	1	#NULL!	4	72	74	0	1	#NULL!	10	24	47	#NULL!	14	48	60.5	67	78	10	3	1	9	26	#NULL!	9	72	1
	42	2	2	1	1	1	999	999	2	54	56.7	159.5	1	30	2	1	1	1	21	2.5	48	75	0	1	#NULL!	4	240	90	0	1	#NULL!	5	72	58	#NULL!	9	156	74	73	82	20	6	8	1	48	#NULL!	23	78	2
	43	2	2	1	1	1	999	999	1	35	134.1	175	1	8	2	1	1	1	36	0.75	10	70	0	1	#NULL!	2	120	75	1	1	39	2	72	90	39	4	96	82.5	52	39	#NULL!	5	8	8	47	#NULL!	20	77	3
	44	2	2	1	1	1	999	999	2	23	55.3	165	1	0.25	2	1	1	1	28	10	6	52	0	1	#NULL!	48	6	25	1	1	7	10	8	35	7	58	7	30	74	#NULL!	40	1	0	9	31	#NULL!	3	88	0
	45	2	2	1	1	1	999	999	1	35	76.2	182	1	10	1	2	0	1	#NULL!	3	72	26	0	1	#NULL!	2	168	25	0	1	#NULL!	4	72	28	#NULL!	6	120	26.5	50	50	5	1	2	1	32	#NULL!	10	90	0
	46	2	2	1	1	1	999	999	1	51	73.9	167.7	1	34	2	1	1	0	11	#NULL!	#NULL!	#NULL!	0	1	#NULL!	10	4	25	0	1	#NULL!	12	8	25	#NULL!	22	6	25	50	50	10	1	5	3	34	#NULL!	5	76	1
	47	2	2	1	1	1	999	999	1	27	117.9	192	1	3	3	1	1	1	63	#NULL!	#NULL!	97	1	1	60	5	72	90	1	1	22	6	96	80	41	11	84	85	66	94	46	6	12	20	37	#NULL!	27	69	3
	48	2	2	1	1	1	999	999	2	23	56.7	165.1	2	0.2	2	1	1	1	39	1.25	1	60	1	0	60	#NULL!	#NULL!	#NULL!	0	1	#NULL!	10	4	21	60	10	4	21	71	86	21	2	12	26	31	#NULL!	39	76	2
	49	2	2	1	1	1	999	999	2	35	49	157	1	15	3	1	1	0	16	#NULL!	#NULL!	#NULL!	1	0	10	#NULL!	#NULL!	#NULL!	1	1	5	2	48	45	7.5	2	48	45	50	50	21	0	9	9	16	#NULL!	6	74	0
	50	2	2	1	1	1	999	999	2	54	73.5	172.5	1	40	2	1	1	0	53	#NULL!	#NULL!	#NULL!	1	0	5	#NULL!	#NULL!	#NULL!	0	1	#NULL!	1	336	100	5	1	336	100	51	50	50	6	0	0	54	#NULL!	13	83	2
	51	2	2	1	1	1	999	999	2	21	61.2	157.5	3	1.5	2	1	1	1	30	12.5	24	80	0	1	#NULL!	20	48	60	0	1	#NULL!	40	3	41	#NULL!	60	25.5	50.5	79	79	0	5	5	27	47	#NULL!	34	82	4
	52	2	2	1	1	1	999	999	2	37	74.8	161.3	1	15	2	1	1	1	30	7	72	62	0	0	#NULL!	0	#NULL!	#NULL!	0	0	#NULL!	0	#NULL!	#NULL!	#NULL!	0	#NULL!	#NULL!	50	50	20	10	7	14	32	#NULL!	5	95	3
	54	2	2	1	1	1	999	999	2	38	68	172.7	1	8	1	2	0	1	#NULL!	0.125	144	26	0	0	#NULL!	#NULL!	#NULL!	#NULL!	0	1	#NULL!	8	24	19	#NULL!	8	24	19	100	100	20	1	10	3	39	#NULL!	10	81	2
	56	2	2	1	1	1	999	999	2	50	54.4	160	1	10	1	2	0	1	#NULL!	2	96	77	0	1	#NULL!	1	6	65	0	1	#NULL!	1	4	23	#NULL!	2	5	44	50	50	10	1	0	0	37	#NULL!	0	95	0
	57	2	2	1	1	1	999	999	1	27	83.9	187.3	3	12	1	2	0	1	#NULL!	1.5	168	20	0	1	#NULL!	2	96	30	0	1	#NULL!	2	96	30	#NULL!	4	96	30	50	50	15	2	0	0	38	#NULL!	0	78	0
	59	2	2	1	1	1	999	999	2	30	65.8	171	1	0.33	2	1	1	0	23	#NULL!	#NULL!	#NULL!	1	0	10	#NULL!	#NULL!	#NULL!	0	1	#NULL!	6	2	20	10	6	2	20	79	80	25	5	7	13	39	#NULL!	11	63	2
	60	2	2	1	1	1	999	999	2	39	64.9	163	1	8	2	1	1	0	50	#NULL!	#NULL!	#NULL!	0	1	#NULL!	5	24	50	0	1	#NULL!	5	1	13	#NULL!	10	12.5	31.5	81	83	20	3	13	10	41	#NULL!	7	81	1
	61	2	2	1	1	1	999	999	1	27	71.8	178	2	10	2	1	1	1	63	#NULL!	#NULL!	86	0	1	#NULL!	#NULL!	#NULL!	#NULL!	0	0	0	0	0	0	0	0	0	0	0	0	0	0	0	0	0	0	0	0	0
	62	2	2	1	1	1	999	999	1	49	68	162.5	2	31	3	1	1	1	25	#NULL!	#NULL!	77	1	1	25	1	336	75	1	0	0	0	0	0	0	0	0	0	0	0	0	0	0	0	0	0	0	0	0
	63	2	2	1	1	999	999	999	2	54	88.5	172.7	1	5	3	1	1	1	11	2	240	28	1	1	40	1	1	50	1	0	0	0	0	0	0	0	0	0	0	0	0	0	0	0	0	0	0	0	0
	64	2	2	1	1	1	999	999	1	55	77.1	166	1	24	1	2	0	1	#NULL!	0.5	96	71	0	0	#NULL!	0	#NULL!	#NULL!	0	0	0	0	0	0	0	0	0	0	0	0	0	0	0	0	0	0	0	0	0
	65	2	2	1	1	1	999	999	1	21	72.6	177.8	1	4	2	1	1	1	11	5	1	61	1	1	20	2	240	70	0	0	0	0	0	0	0	0	0	0	0	0	0	0	0	0	0	0	0	0	0
	66	2	2	1	1	1	999	999	1	30	79.8	181	1	4	1	2	0	1	#NULL!	7.5	1	19	0	1	#NULL!	30	1	19	0	0	0	0	0	0	0	0	0	0	0	0	0	0	0	0	0	0	0	0	0
	67	2	2	1	1	1	999	999	2	23	59	172.7	1	2	1	2	0	1	#NULL!	6.25	72	44	0	1	#NULL!	2	72	75	0	0	0	0	0	0	0	0	0	0	0	0	0	0	0	0	0	0	0	0	0
	68	2	2	1	1	1	999	999	2	31	86.2	172.5	2	1	2	1	1	1	27	0.75	48	90	1	0	10	#NULL!	#NULL!	#NULL!	0	0	0	0	0	0	0	0	0	0	0	0	0	0	0	0	0	0	0	0	0
	70	2	2	1	1	1	999	999	1	54	80	172	2	20	2	1	1	1	23	5	48	51	1	1	10	2	72	40	0	0	0	0	0	0	0	0	0	0	0	0	0	0	0	0	0	0	0	0	0
	71	2	2	1	1	1	999	999	2	33	72.6	172.5	1	0.33	2	1	1	0	31	#NULL!	#NULL!	#NULL!	1	1	25	1	336	50	0	0	0	0	0	0	0	0	0	0	0	0	0	0	0	0	0	0	0	0	0
	72	2	2	1	1	1	1	999	1	40	81.8	180.3	1	22	2	2	0	1	#NULL!	2.5	72	64	0	1	#NULL!	2	72	64	0	0	0	0	0	0	0	0	0	0	0	0	0	0	0	0	0	0	0	0	0
	75	2	2	1	1	1	999	999	2	31	45.4	157	3	3	2	1	1	1	23	2.5	48	51	1	1	60	4	1	80	0	0	0	0	0	0	0	0	0	0	0	0	0	0	0	0	0	0	0	0	0
	76	2	2	1	1	1	999	999	1	39	80.9	180.3	3	21	2	1	0	1	#NULL!	2	168	39	0	1	#NULL!	12	7	80	1	0	0	0	0	0	0	0	0	0	0	0	0	0	0	0	0	0	0	0	0
	77	2	2	1	1	1	999	999	2	19	63.6	162.5	1	2	2	1	1	1	14	25	0.33	80	0	1	#NULL!	24	24	70	0	0	0	0	0	0	0	0	0	0	0	0	0	0	0	0	0	0	0	0	0
	78	2	2	1	1	1	1	999	1	22	109	176.5	1	10	1	2	0	1	#NULL!	52	2	60	0	1	#NULL!	10	3	50	0	0	0	0	0	0	0	0	0	0	0	0	0	0	0	0	0	0	0	0	0
	80	2	2	1	1	1	1	999	2	42	51.3	167.7	3	7	3	1	1	1	55	6	120	71	1	#NULL!	#NULL!	#NULL!	#NULL!	#NULL!	1	0	0	0	0	0	0	0	0	0	0	0	0	0	0	0	0	0	0	0	0
	82	2	2	1	1	1	1	999	2	20	59	157	1	4	2	1	1	0	#NULL!	39	12	72	0	1	#NULL!	20	12	30	#NULL!	0	0	0	0	0	0	0	0	0	0	0	0	0	0	0	0	0	0	0	0
	84	2	2	1	1	1	1	999	1	59	100	167.7	1	5	1	2	0	1	#NULL!	50	1	68	0	1	#NULL!	30	4	50	0	0	0	0	0	0	0	0	0	0	0	0	0	0	0	0	0	0	0	0	0
	86	2	2	1	1	1	1	999	1	29	86	182	3	9	1	2	0	1	#NULL!	6	120	62	#NULL!	#NULL!	#NULL!	#NULL!	#NULL!	#NULL!	0	0	0	0	0	0	0	0	0	0	0	0	0	0	0	0	0	0	0	0	0
	87	2	2	1	1	1	1	999	1	56	73	190	1	25	2	1	1	1	18	#NULL!	0.5	29	0	1	#NULL!	12	48	20	0	0	0	0	0	0	0	0	0	0	0	0	0	0	0	0	0	0	0	0	0
	88	2	2	1	1	1	1	999	2	27	63.6	160	1	7	1	2	0	1	#NULL!	13	7	20	#NULL!	#NULL!	#NULL!	#NULL!	#NULL!	#NULL!	0	0	0	0	0	0	0	0	0	0	0	0	0	0	0	0	0	0	0	0	0
	89	2	2	1	1	1	1	999	1	27	78.9	182	3	2	1	2	1	1	23	18.5	48	49	#NULL!	#NULL!	#NULL!	#NULL!	#NULL!	#NULL!	0	0	0	0	0	0	0	0	0	0	0	0	0	0	0	0	0	0	0	0	0
	90	2	2	1	1	1	1	999	2	51	75.5	160	1	6	2	1	1	1	3	0.5	48	91	0	1	#NULL!	3	24	45	1	0	0	0	0	0	0	0	0	0	0	0	0	0	0	0	0	0	0	0	0
	91	2	2	1	1	1	1	999	1	39	83.9	175.3	3	14	1	2	0	1	#NULL!	1	96	64	0	1	#NULL!	1	96	85	0	0	0	0	0	0	0	0	0	0	0	0	0	0	0	0	0	0	0	0	0
	92	2	2	1	1	1	1	999	1	31	89	180	1	4	4	0	0	1	#NULL!	1.5	48	31	0	0	#NULL!	#NULL!	#NULL!	#NULL!	#NULL!	0	0	0	0	0	0	0	0	0	0	0	0	0	0	0	0	0	0	0	0
	93	2	2	1	1	1	1	999	1	30	95.3	185	1	0.5	1	0	1	1	39	#NULL!	#NULL!	#NULL!	0	1	#NULL!	12	1	40	#NULL!	0	0	0	0	0	0	0	0	0	0	0	0	0	0	0	0	0	0	0	0
	94	2	2	1	1	1	1	999	2	21	59	170	1	4	3	0	0	1	#NULL!	60	3	59	1	0	10	#NULL!	#NULL!	#NULL!	#NULL!	0	0	0	0	0	0	0	0	0	0	0	0	0	0	0	0	0	0	0	0
	95	2	2	1	1	1	1	999	2	37	57	156	1	20	3	0	1	1	43	1.5	168	88	1	0	85	#NULL!	#NULL!	#NULL!	#NULL!	0	0	0	0	0	0	0	0	0	0	0	0	0	0	0	0	0	0	0	0
	96	2	2	1	1	1	1	999	1	26	59	176.5	1	1	3	0	1	1	15	1	1	70	#NULL!	#NULL!	#NULL!	#NULL!	#NULL!	#NULL!	#NULL!	0	0	0	0	0	0	0	0	0	0	0	0	0	0	0	0	0	0	0	0
	97	2	2	1	1	1	999	999	1	30	82.5	178	2	0.3	0	0	0	1	#NULL!	1	120	48	0	1	#NULL!	3	#NULL!	30	#NULL!	0	0	0	0	0	0	0	0	0	0	0	0	0	0	0	0	0	0	0	0
	98	2	2	1	1	1	999	999	2	23	57	167.6	2	8	0	0	0	1	#NULL!	0.25	336	33	#NULL!	#NULL!	#NULL!	#NULL!	#NULL!	#NULL!	#NULL!	0	0	0	0	0	0	0	0	0	0	0	0	0	0	0	0	0	0	0	0
	99	2	2	1	1	1	999	999	1	23	95.25	170.2	1	8	0	0	1	1	11	1	168	50	0	1	#NULL!	40	4	45	#NULL!	0	0	0	0	0	0	0	0	0	0	0	0	0	0	0	0	0	0	0	0
	100	2	2	1	1	1	999	999	1	28	94.3	175.3	2	4	0	0	0	1	#NULL!	3.75	24	33	#NULL!	#NULL!	#NULL!	#NULL!	#NULL!	#NULL!	#NULL!	0	0	0	0	0	0	0	0	0	0	0	0	0	0	0	0	0	0	0	0
	201	3	3	1	999	999	999	1	#NULL!	27	#NULL!	#NULL!	#NULL!	#NULL!	5	#NULL!	#NULL!	#NULL!	#NULL!	#NULL!	#NULL!	#NULL!	#NULL!	#NULL!	#NULL!	#NULL!	#NULL!	#NULL!	#NULL!	#NULL!	#NULL!	#NULL!	#NULL!	#NULL!	#NULL!	#NULL!	#NULL!	#NULL!	#NULL!	#NULL!	#NULL!	#NULL!	#NULL!	#NULL!	32	#NULL!	4	74	#NULL!
	202	3	3	1	999	999	999	1	#NULL!	20	58	170	#NULL!	#NULL!	5	#NULL!	#NULL!	#NULL!	#NULL!	#NULL!	#NULL!	#NULL!	#NULL!	#NULL!	#NULL!	#NULL!	#NULL!	#NULL!	#NULL!	#NULL!	#NULL!	#NULL!	#NULL!	#NULL!	#NULL!	#NULL!	#NULL!	#NULL!	#NULL!	#NULL!	#NULL!	#NULL!	#NULL!	#NULL!	2	#NULL!	27	69	#NULL!
	203	3	3	1	999	999	999	1	#NULL!	27	81	187	#NULL!	#NULL!	5	#NULL!	#NULL!	#NULL!	#NULL!	#NULL!	#NULL!	#NULL!	#NULL!	#NULL!	#NULL!	#NULL!	#NULL!	#NULL!	#NULL!	#NULL!	#NULL!	#NULL!	#NULL!	#NULL!	#NULL!	#NULL!	#NULL!	#NULL!	#NULL!	#NULL!	#NULL!	#NULL!	#NULL!	#NULL!	29	#NULL!	11	87	#NULL!
	204	3	3	1	999	999	999	1	#NULL!	24	60	168	#NULL!	#NULL!	5	#NULL!	#NULL!	#NULL!	#NULL!	#NULL!	#NULL!	#NULL!	#NULL!	#NULL!	#NULL!	#NULL!	#NULL!	#NULL!	#NULL!	#NULL!	#NULL!	#NULL!	#NULL!	#NULL!	#NULL!	#NULL!	#NULL!	#NULL!	#NULL!	#NULL!	#NULL!	#NULL!	#NULL!	#NULL!	55	#NULL!	4	74	#NULL!
	205	3	3	1	999	999	999	1	#NULL!	23	73	172	#NULL!	#NULL!	5	#NULL!	#NULL!	#NULL!	#NULL!	#NULL!	#NULL!	#NULL!	#NULL!	#NULL!	#NULL!	#NULL!	#NULL!	#NULL!	#NULL!	#NULL!	#NULL!	#NULL!	#NULL!	#NULL!	#NULL!	#NULL!	#NULL!	#NULL!	#NULL!	#NULL!	#NULL!	#NULL!	#NULL!	#NULL!	44	#NULL!	18	74	#NULL!
	206	3	3	1	999	999	999	1	#NULL!	28	#NULL!	#NULL!	#NULL!	#NULL!	5	#NULL!	#NULL!	#NULL!	#NULL!	#NULL!	#NULL!	#NULL!	#NULL!	#NULL!	#NULL!	#NULL!	#NULL!	#NULL!	#NULL!	#NULL!	#NULL!	#NULL!	#NULL!	#NULL!	#NULL!	#NULL!	#NULL!	#NULL!	#NULL!	#NULL!	#NULL!	#NULL!	#NULL!	#NULL!	31	#NULL!	6	76	#NULL!
	207	3	3	1	999	999	999	1	#NULL!	30	79	170	#NULL!	#NULL!	5	#NULL!	#NULL!	#NULL!	#NULL!	#NULL!	#NULL!	#NULL!	#NULL!	#NULL!	#NULL!	#NULL!	#NULL!	#NULL!	#NULL!	#NULL!	#NULL!	#NULL!	#NULL!	#NULL!	#NULL!	#NULL!	#NULL!	#NULL!	#NULL!	#NULL!	#NULL!	#NULL!	#NULL!	#NULL!	26	#NULL!	5	90	#NULL!
	208	3	3	1	999	999	999	1	#NULL!	29	83	185	#NULL!	#NULL!	5	#NULL!	#NULL!	#NULL!	#NULL!	#NULL!	#NULL!	#NULL!	#NULL!	#NULL!	#NULL!	#NULL!	#NULL!	#NULL!	#NULL!	#NULL!	#NULL!	#NULL!	#NULL!	#NULL!	#NULL!	#NULL!	#NULL!	#NULL!	#NULL!	#NULL!	#NULL!	#NULL!	#NULL!	#NULL!	16	#NULL!	1	85	#NULL!
	209	3	3	1	999	999	999	1	#NULL!	23	88	190	#NULL!	#NULL!	5	#NULL!	#NULL!	#NULL!	#NULL!	#NULL!	#NULL!	#NULL!	#NULL!	#NULL!	#NULL!	#NULL!	#NULL!	#NULL!	#NULL!	#NULL!	#NULL!	#NULL!	#NULL!	#NULL!	#NULL!	#NULL!	#NULL!	#NULL!	#NULL!	#NULL!	#NULL!	#NULL!	#NULL!	#NULL!	58	#NULL!	0	79	#NULL!
	210	3	3	1	999	999	999	1	#NULL!	22	58	155	#NULL!	#NULL!	5	#NULL!	#NULL!	#NULL!	#NULL!	#NULL!	#NULL!	#NULL!	#NULL!	#NULL!	#NULL!	#NULL!	#NULL!	#NULL!	#NULL!	#NULL!	#NULL!	#NULL!	#NULL!	#NULL!	#NULL!	#NULL!	#NULL!	#NULL!	#NULL!	#NULL!	#NULL!	#NULL!	#NULL!	#NULL!	19	#NULL!	2	80	#NULL!
	211	3	3	1	999	999	999	1	#NULL!	20	66	170	#NULL!	#NULL!	5	#NULL!	#NULL!	#NULL!	#NULL!	#NULL!	#NULL!	#NULL!	#NULL!	#NULL!	#NULL!	#NULL!	#NULL!	#NULL!	#NULL!	#NULL!	#NULL!	#NULL!	#NULL!	#NULL!	#NULL!	#NULL!	#NULL!	#NULL!	#NULL!	#NULL!	#NULL!	#NULL!	#NULL!	#NULL!	19	#NULL!	10	71	#NULL!
	212	3	3	1	999	999	999	1	#NULL!	35	63	164	#NULL!	#NULL!	5	#NULL!	#NULL!	#NULL!	#NULL!	#NULL!	#NULL!	#NULL!	#NULL!	#NULL!	#NULL!	#NULL!	#NULL!	#NULL!	#NULL!	#NULL!	#NULL!	#NULL!	#NULL!	#NULL!	#NULL!	#NULL!	#NULL!	#NULL!	#NULL!	#NULL!	#NULL!	#NULL!	#NULL!	#NULL!	#NULL!	#NULL!	#NULL!	#NULL!	#NULL!
	213	3	3	1	999	999	999	1	#NULL!	32	75	170	#NULL!	#NULL!	5	#NULL!	#NULL!	#NULL!	#NULL!	#NULL!	#NULL!	#NULL!	#NULL!	#NULL!	#NULL!	#NULL!	#NULL!	#NULL!	#NULL!	#NULL!	#NULL!	#NULL!	#NULL!	#NULL!	#NULL!	#NULL!	#NULL!	#NULL!	#NULL!	#NULL!	#NULL!	#NULL!	#NULL!	#NULL!	26	#NULL!	0	72	#NULL!
	214	3	3	1	999	999	999	1	#NULL!	28	61	172	#NULL!	#NULL!	5	#NULL!	#NULL!	#NULL!	#NULL!	#NULL!	#NULL!	#NULL!	#NULL!	#NULL!	#NULL!	#NULL!	#NULL!	#NULL!	#NULL!	#NULL!	#NULL!	#NULL!	#NULL!	#NULL!	#NULL!	#NULL!	#NULL!	#NULL!	#NULL!	#NULL!	#NULL!	#NULL!	#NULL!	#NULL!	37	#NULL!	5	46	#NULL!
	215	3	3	1	999	999	999	1	#NULL!	38	65	163	#NULL!	#NULL!	5	#NULL!	#NULL!	#NULL!	#NULL!	#NULL!	#NULL!	#NULL!	#NULL!	#NULL!	#NULL!	#NULL!	#NULL!	#NULL!	#NULL!	#NULL!	#NULL!	#NULL!	#NULL!	#NULL!	#NULL!	#NULL!	#NULL!	#NULL!	#NULL!	#NULL!	#NULL!	#NULL!	#NULL!	#NULL!	40	#NULL!	1	99	#NULL!
	216	3	3	1	999	999	999	1	#NULL!	58	95	170	#NULL!	#NULL!	5	#NULL!	#NULL!	#NULL!	#NULL!	#NULL!	#NULL!	#NULL!	#NULL!	#NULL!	#NULL!	#NULL!	#NULL!	#NULL!	#NULL!	#NULL!	#NULL!	#NULL!	#NULL!	#NULL!	#NULL!	#NULL!	#NULL!	#NULL!	#NULL!	#NULL!	#NULL!	#NULL!	#NULL!	#NULL!	24	#NULL!	0	82	#NULL!
	217	3	3	1	999	999	999	1	#NULL!	58	81	172	#NULL!	#NULL!	5	#NULL!	#NULL!	#NULL!	#NULL!	#NULL!	#NULL!	#NULL!	#NULL!	#NULL!	#NULL!	#NULL!	#NULL!	#NULL!	#NULL!	#NULL!	#NULL!	#NULL!	#NULL!	#NULL!	#NULL!	#NULL!	#NULL!	#NULL!	#NULL!	#NULL!	#NULL!	#NULL!	#NULL!	#NULL!	#NULL!	#NULL!	#NULL!	#NULL!	#NULL!
	218	3	3	1	999	999	999	1	#NULL!	40	87	187	#NULL!	#NULL!	5	#NULL!	#NULL!	#NULL!	#NULL!	#NULL!	#NULL!	#NULL!	#NULL!	#NULL!	#NULL!	#NULL!	#NULL!	#NULL!	#NULL!	#NULL!	#NULL!	#NULL!	#NULL!	#NULL!	#NULL!	#NULL!	#NULL!	#NULL!	#NULL!	#NULL!	#NULL!	#NULL!	#NULL!	#NULL!	30	#NULL!	4	95	#NULL!
	219	3	3	1	999	999	999	1	#NULL!	37	77	178	#NULL!	#NULL!	5	#NULL!	#NULL!	#NULL!	#NULL!	#NULL!	#NULL!	#NULL!	#NULL!	#NULL!	#NULL!	#NULL!	#NULL!	#NULL!	#NULL!	#NULL!	#NULL!	#NULL!	#NULL!	#NULL!	#NULL!	#NULL!	#NULL!	#NULL!	#NULL!	#NULL!	#NULL!	#NULL!	#NULL!	#NULL!	46	#NULL!	0	77	#NULL!
	2	1	4	1	1	1	999	999	2	57	63.2	162.6	1	2	3	1	1	0	33	#NULL!	#NULL!	#NULL!	1	0	70	#NULL!	#NULL!	#NULL!	#NULL!	#NULL!	#NULL!	#NULL!	#NULL!	#NULL!	70	#NULL!	#NULL!	#NULL!	77	91	45	8	4	0	37	#NULL!	9	81	1
	3	1	4	1	1	1	999	999	1	55	95.5	185.4	1	3	1	2	0	1	#NULL!	13	24	66	#NULL!	#NULL!	#NULL!	#NULL!	#NULL!	#NULL!	#NULL!	#NULL!	#NULL!	#NULL!	#NULL!	#NULL!	#NULL!	#NULL!	#NULL!	#NULL!	87	97	24	2	2	21	33	#NULL!	18	77	0
	4	1	4	999	1	1	999	999	2	33	60	154.9	3	8	1	2	0	1	#NULL!	1	336	34	0	1	#NULL!	2	1	30	#NULL!	#NULL!	#NULL!	#NULL!	#NULL!	#NULL!	#NULL!	2	1	30	56	99	6	2	1	1	20	#NULL!	13	95	2
	8	1	4	1	1	1	999	999	1	33	90.9	185.4	2	10	1	2	0	1	#NULL!	2	168	77	0	1	#NULL!	4	2	15	0	1	#NULL!	#NULL!	#NULL!	#NULL!	#NULL!	4	2	15	94	93	10	0	3	27	29	#NULL!	7	92	1
	11	1	4	1	1	1	999	999	1	40	111.4	165.1	2	4	3	1	1	0	60	#NULL!	#NULL!	#NULL!	1	0	80	#NULL!	#NULL!	#NULL!	#NULL!	#NULL!	#NULL!	#NULL!	#NULL!	#NULL!	80	#NULL!	#NULL!	#NULL!	72	78	70	6	16	18	50	#NULL!	37	80	5
	15	1	4	1	1	1	999	999	1	54	85.45	168	3	20	3	1	1	1	12	2.5	168	42	1	0	20	#NULL!	#NULL!	#NULL!	#NULL!	#NULL!	#NULL!	#NULL!	#NULL!	#NULL!	20	#NULL!	#NULL!	#NULL!	68	71	12	5	8	4	35	#NULL!	19	72	2
	21	1	4	999	1	1	999	999	1	57	74.1	166	1	17	2	1	1	0	14	#NULL!	#NULL!	#NULL!	0	1	#NULL!	12	8	20	0	0	#NULL!	0	#NULL!	#NULL!	#NULL!	12	8	20	51	49	15	0	0	8	32	#NULL!	2	95	0
	31	1	4	1	1	1	999	999	1	55	125	188	1	30	1	2	0	1	#NULL!	0.75	504	70	0	1	#NULL!	2	48	15	0	1	#NULL!	1	336	60	#NULL!	3	192	37.5	59	62	0	0	12	8	45	#NULL!	19	86	2
	35	1	4	1	1	1	999	999	1	57	76.4	175	1	1	2	1	1	1	16	0.5	72	32	0	1	#NULL!	2	#NULL!	80	#NULL!	#NULL!	#NULL!	#NULL!	#NULL!	#NULL!	#NULL!	2	#NULL!	80	84	49	20	5	14	1	34	#NULL!	10	84	1
	53	1	4	1	1	1	999	999	1	30	65.8	166	2	9	1	2	0	1	#NULL!	1.25	336	62	0	1	#NULL!	4	72	49	0	0	#NULL!	0	#NULL!	#NULL!	#NULL!	4	72	49	69	69	15	3	9	9	25	#NULL!	25	72	2
	55	1	4	1	1	1	999	999	2	21	51.7	163.8	3	10	1	2	0	1	#NULL!	37.5	2	35	0	1	#NULL!	1	672	50	0	1	#NULL!	10	1	24	#NULL!	11	336.5	37	90	95	20	0	11	10	25	#NULL!	4	72	0
	58	1	4	1	1	1	999	999	1	22	108.9	188	2	2	1	2	0	1	#NULL!	25	4	72	0	1	#NULL!	20	1	50	#NULL!	#NULL!	#NULL!	#NULL!	#NULL!	#NULL!	#NULL!	20	1	50	96	95	0	1	12	18	48	#NULL!	22	79	0
	69	1	4	1	1	1	999	999	2	44	66.7	161.9	2	10	2	1	1	0	41	#NULL!	#NULL!	#NULL!	0	1	#NULL!	1	96	70	#NULL!	0	0	0	0	0	0	0	0	0	0	0	0	0	0	0	0	0	0	0	0
	73	1	4	1	1	1	999	999	2	20	61.2	165	2	5	1	2	0	1	#NULL!	6.25	48	49	#NULL!	#NULL!	#NULL!	#NULL!	#NULL!	#NULL!	#NULL!	0	0	0	0	0	0	0	0	0	0	0	0	0	0	0	0	0	0	0	0
	74	1	4	1	1	1	999	999	1	21	83.9	180.3	3	10	3	1	1	1	31	1.25	96	83	1	1	40	5	48	70	1	0	0	0	0	0	0	0	0	0	0	0	0	0	0	0	0	0	0	0	0
	79	1	4	1	1	1	1	999	2	21	63.6	162.5	1	2	2	1	1	1	23	2.5	2	42	0	1	#NULL!	24	24	45	#NULL!	0	0	0	0	0	0	0	0	0	0	0	0	0	0	0	0	0	0	0	0
	81	1	4	1	1	1	1	999	1	34	74.8	177.8	3	1.5	2	1	1	1	51	39	3	71	0	1	#NULL!	2	72	55	#NULL!	0	0	0	0	0	0	0	0	0	0	0	0	0	0	0	0	0	0	0	0
	83	1	4	1	1	1	1	999	1	22	68	168	2	5	1	2	0	1	#NULL!	6.5	48	26	#NULL!	#NULL!	#NULL!	#NULL!	#NULL!	#NULL!	#NULL!	0	0	0	0	0	0	0	0	0	0	0	0	0	0	0	0	0	0	0	0
	85	1	4	1	1	1	1	999	2	25	78	172.5	3	5	1	2	0	1	#NULL!	54	4	44	#NULL!	#NULL!	#NULL!	#NULL!	#NULL!	#NULL!	#NULL!	0	0	0	0	0	0	0	0	0	0	0	0	0	0	0	0	0	0	0	0
[truncated: 206 more columns]
