# Supplementary material for: Physiological and Psychological Predictors of Short-Term Disability in Workers with a History of Low Back Pain: A Longitudinal Study
Source: PLoS One. 2016 Oct 26;11(10):e0165478. doi: 10.1371/journal.pone.0165478 (PMC5082621; doi:10.1371/journal.pone.0165478)
Supplement: S1 Datasets — Includes a file for EMG data and a file for all other variables. (ZIP) [file pone.0165478.s001.zip › EMG Data Jean-Daniel Dubois 2016-04-13.xls]

## Sheet: EMG
Sujet	Valide	controle	v1	v2	v3	v4	v5	v6	v7	v8	v9	v10	v11	v12	v13	v14	v15	v16	v17	v18	v19	v20	v21	v22	v23	v24	v25	v26	v27	v28	v29	v30	v31	v32	v33	v34	v35	v36	v37	v38	v39	v40	v41	v42	v43	v44	v45	v46	v47
1	1	999	0.114674	0.133619	0.146917	0.711791	0.548841	0.63304	0.0703733	0.0727719	0.0752813	1.18589	1.10192	1.20774	0.304612	0.347481	0.32525	1.00955	0.712785	0.858342	0.090698	0.0978448	0.096839	1.34338	1.32089	1.54744	0.246369	0.342209	0.351091	1.01433	0.992323	0.859144	0.313108	0.323372	0.295831	1.42459	1.39179	1.51948	0.403942	0.49213	0.52278	1.00731	0.991866	1.00788	0.143022	0.152674	0.156984	1.31273	1.28832
2	999	999	0.152237	0.1578	0.16962	0.680822	0.615618	0.636016	0.945009	1.05244	0.919859	1.05896	0.956092	0.920342	0.131473	0.133602	0.129728	0.60063	0.522917	0.53781	0.608916	0.596625	0.608753	0.914561	0.900195	0.909035	0.148782	0.16698	0.160014	0.476807	0.435699	0.400959	0.474615	0.51671	0.482353	0.775615	0.71647	0.829846	0.124449	0.148124	0.144996	0.528529	0.54176	0.635975	0.389936	0.382065	0.383579	0.896733	0.880949
3	999	999	0.277196	0.302641	0.298798	0.57172	0.566946	0.603558	0.627002	0.637575	0.634819	1.02813	1.06334	1.05767	0.432802	0.43763	0.439376	0.577719	0.584361	0.630843	0.971867	0.866424	0.862853	0.955138	1.03729	0.981186	0.261662	0.33992	0.321552	0.619226	0.659225	0.645766	0.688019	0.666331	0.636661	0.942053	1.00725	0.993024	0.612038	0.619444	0.625602	0.685706	0.691671	0.715645	0.661409	0.683724	0.628648	1.03821	1.0332
4	999	999	#NULL!	#NULL!	#NULL!	#NULL!	#NULL!	#NULL!	#NULL!	#NULL!	#NULL!	#NULL!	#NULL!	#NULL!	#NULL!	#NULL!	#NULL!	#NULL!	#NULL!	#NULL!	#NULL!	#NULL!	#NULL!	#NULL!	#NULL!	#NULL!	#NULL!	#NULL!	#NULL!	#NULL!	#NULL!	#NULL!	#NULL!	#NULL!	#NULL!	#NULL!	#NULL!	#NULL!	#NULL!	#NULL!	#NULL!	#NULL!	#NULL!	#NULL!	#NULL!	#NULL!	#NULL!	#NULL!	#NULL!
5	1	999	0.0783774	0.0702443	0.0688794	0.544647	0.529339	0.581583	0.0523856	0.0499531	0.0559115	0.936686	0.892136	0.924711	0.150582	0.136571	0.13537	0.60593	0.596237	0.531796	0.0715414	0.0710985	0.0717992	1.10668	1.11045	1.14148	0.0731517	0.0726472	0.079872	0.302121	0.226354	0.234317	0.0514612	0.0513899	0.0516047	1.03478	1.04464	1.123	0.289272	0.300285	0.296571	0.75439	0.727021	0.672772	0.0518836	0.0463314	0.0494814	1.03759	1.09462
6	1	999	0.220842	0.198577	0.215597	0.740927	0.759122	0.774803	0.654692	0.689325	0.650855	1.05785	1.00238	1.14649	0.409333	0.400048	0.383144	0.63002	0.601512	0.622353	0.643682	0.622509	0.615167	1.05431	1.00438	1.1999	0.216656	0.220389	0.21879	0.745234	0.76753	0.768475	0.599282	0.620561	0.629294	0.933344	0.893779	1.01778	0.256628	0.254508	0.2241	0.542932	0.591426	0.63973	0.491802	0.501619	0.463334	0.916391	0.888415
7	1	999	0.164241	0.159056	0.165682	0.63743	0.649406	0.658492	0.680226	0.678609	0.715823	0.942013	1.00154	1.05543	0.244862	0.215449	0.225662	0.766592	0.752816	0.757811	0.695346	0.719152	0.769058	0.96412	0.995871	1.05445	0.184316	0.154417	0.169669	0.546005	0.536655	0.563342	0.620722	0.62076	0.607177	0.81518	0.807098	0.791407	0.361248	0.282744	0.351534	0.509268	0.580688	0.529923	0.447437	0.473033	0.513409	0.892094	0.908296
8	999	999	0.209706	0.24992	0.253073	0.44962	0.450232	0.490721	0.468683	0.422534	0.412649	0.913464	0.929553	0.918402	0.257942	0.264169	0.24038	0.458634	0.476594	0.475984	0.479205	0.432243	0.425098	0.867747	0.856252	0.85933	0.286508	0.304885	0.331698	0.557454	0.497109	0.565422	0.440006	0.376653	0.367859	0.878327	0.889513	0.96704	0.0812071	0.103144	0.0832612	0.440859	0.40431	0.429536	0.388555	0.353124	0.326633	0.796839	0.755526
9	1	999	#NULL!	#NULL!	#NULL!	#NULL!	#NULL!	#NULL!	#NULL!	#NULL!	#NULL!	#NULL!	#NULL!	#NULL!	#NULL!	#NULL!	#NULL!	#NULL!	#NULL!	#NULL!	#NULL!	#NULL!	#NULL!	#NULL!	#NULL!	#NULL!	#NULL!	#NULL!	#NULL!	#NULL!	#NULL!	#NULL!	#NULL!	#NULL!	#NULL!	#NULL!	#NULL!	#NULL!	#NULL!	#NULL!	#NULL!	#NULL!	#NULL!	#NULL!	#NULL!	#NULL!	#NULL!	#NULL!	#NULL!
10	1	999	#NULL!	#NULL!	#NULL!	#NULL!	#NULL!	#NULL!	#NULL!	#NULL!	#NULL!	#NULL!	#NULL!	#NULL!	#NULL!	#NULL!	#NULL!	#NULL!	#NULL!	#NULL!	#NULL!	#NULL!	#NULL!	#NULL!	#NULL!	#NULL!	#NULL!	#NULL!	#NULL!	#NULL!	#NULL!	#NULL!	#NULL!	#NULL!	#NULL!	#NULL!	#NULL!	#NULL!	#NULL!	#NULL!	#NULL!	#NULL!	#NULL!	#NULL!	#NULL!	#NULL!	#NULL!	#NULL!	#NULL!
11	999	999	0.337961	0.40003	0.363025	0.622434	0.590046	0.650379	0.733128	0.461124	0.638398	1.24527	1.37161	1.13154	0.479949	0.496224	0.466139	0.663811	0.636941	0.701318	0.875639	0.409925	0.849345	1.20514	1.52871	1.08093	0.321692	0.393716	0.346866	0.628293	0.635273	0.636218	0.521559	0.277618	0.464794	1.00717	1.03037	0.953526	0.347112	0.411926	0.381946	0.770362	0.741353	0.85265	0.622199	0.286907	0.488594	0.993668	1.1572
12	1	999	0.13869	0.137729	0.114116	0.634812	0.641042	0.665541	0.744522	0.809552	0.811279	1.12595	1.15178	1.09533	0.220075	0.234449	0.223175	0.639942	0.692302	0.70576	0.920957	0.935246	0.952369	1.25443	1.18567	1.10032	0.136724	0.13369	0.124456	0.727142	0.805478	0.739924	0.717386	0.756792	0.789231	1.07658	1.25735	1.15003	0.276537	0.303092	0.305111	0.705611	0.701952	0.760577	0.548288	0.558451	0.591278	1.07753	1.18745
13	1	999	0.0835445	0.0816465	0.0853089	0.637314	0.734671	0.738125	0.671351	0.607734	0.648384	0.92856	0.95655	0.93401	0.156468	0.154048	0.168777	0.782704	0.908799	0.80046	0.620037	0.584032	0.609977	0.943075	0.943893	0.934359	0.0994577	0.0966257	0.101702	0.493751	0.443895	0.411855	0.363537	0.365744	0.356195	0.856024	0.803541	0.927977	0.197514	0.194814	0.207416	0.549491	0.4604	0.433605	0.405549	0.393921	0.406031	0.926164	0.971269
14	1	999	0.392462	0.401601	0.421056	0.691086	0.676341	0.709852	0.553274	0.534938	0.491813	0.982185	0.979833	1.05642	0.419766	0.423172	0.412267	0.623853	0.610472	0.655788	0.728119	0.672654	0.648366	0.949111	0.9233	0.949564	0.285508	0.28584	0.277036	0.827809	0.746463	0.788359	0.452961	0.419112	0.291588	0.909196	0.89695	0.940989	0.403887	0.409041	0.411184	0.815729	0.702747	0.772316	0.548563	0.549875	0.457271	0.899344	0.853891
15	999	999	0.256753	0.246625	0.234484	0.936645	0.904805	0.98044	0.436684	0.490768	0.470371	1.13883	1.0077	1.06711	0.20263	0.199908	0.204121	0.820041	0.789865	0.767242	0.315742	0.411919	0.389755	1.08044	1.02454	0.988287	0.271461	0.235395	0.24061	0.558992	0.468628	0.519108	0.168275	0.178446	0.167571	1.03451	0.89607	0.924365	0.222061	0.219239	0.201468	0.727959	0.772322	0.725517	0.276251	0.324376	0.318789	1.04548	0.991989
16	1	999	0.19467	0.17937	0.201604	0.391076	0.454163	0.411216	0.342319	0.443224	0.335604	1.14098	1.10628	1.0774	0.203099	0.209765	0.227703	0.674061	0.647516	0.689559	0.56623	0.587575	0.53815	1.14261	1.16684	1.1175	0.293932	0.275266	0.297649	0.428153	0.472084	0.387753	0.36038	0.42673	0.346801	1.19352	1.1303	1.09797	0.327338	0.330063	0.374939	0.646283	0.63002	0.623913	0.518627	0.550501	0.494298	1.1766	1.09684
17	1	999	0.214675	0.214865	0.229133	0.594974	0.514072	0.579175	0.676228	0.676062	0.709264	0.999054	0.977025	1.02729	0.332832	0.304615	0.316518	0.606467	0.578816	0.622614	0.71895	0.692274	0.61515	0.982155	0.926556	0.943849	0.382621	0.324457	0.336114	0.654837	0.497842	0.577177	0.451678	0.415998	0.497454	1.01108	0.905764	0.833768	0.416434	0.350524	0.359704	0.648034	0.621966	0.6168	0.306264	0.232362	0.187369	1.03059	0.993393
18	1	999	0.256352	0.260223	0.234291	0.368157	0.388421	0.388585	0.0786016	0.0796715	0.0787917	1.06593	0.983456	1.04903	0.394162	0.351858	0.361453	0.513632	0.455498	0.507429	0.132667	0.13245	0.131119	1.05955	1.05416	1.11761	0.401226	0.396267	0.387211	0.505579	0.481323	0.467971	0.217153	0.200663	0.223434	1.00997	0.956716	0.983217	0.439982	0.41367	0.449197	0.316817	0.321416	0.340078	0.182114	0.173878	0.169657	0.985253	1.00665
19	1	999	0.348834	0.36406	0.36069	0.714345	0.677351	0.64749	0.252653	0.21198	0.268102	0.914016	0.963461	0.969905	0.217239	0.206992	0.206167	0.789837	0.779959	0.808466	0.54463	0.542277	0.533653	0.926813	0.995018	1.04537	0.417919	0.384806	0.413731	0.518006	0.475709	0.499119	0.345084	0.34129	0.36877	0.924751	0.99584	0.984901	0.374831	0.308766	0.352722	0.566924	0.519488	0.523235	0.400288	0.384339	0.416395	0.931382	0.99721
20	1	999	0.20467	0.17538	0.2093	0.568151	0.584601	0.600271	0.718471	0.722174	0.711035	0.967275	0.93058	0.946545	0.238683	0.242327	0.246354	0.681476	0.717454	0.674158	1.03583	1.13643	1.09467	0.904557	0.976229	0.941508	0.267482	0.225091	0.271687	0.499886	0.487525	0.440859	0.56564	0.545029	0.603352	0.921096	0.956545	0.888513	0.144076	0.136243	0.147695	0.717789	0.635265	0.703396	0.821568	0.862922	0.855026	0.890858	0.979252
21	999	999	0.0713606	0.072057	0.0727155	0.664801	0.584955	0.604792	0.70468	0.726305	0.776727	0.936774	0.97624	0.849887	0.259236	0.247745	0.253929	0.547139	0.538622	0.520097	0.682492	0.688213	0.702461	0.908968	0.991101	0.902414	0.146292	0.141512	0.139949	0.652419	0.643407	0.609515	0.467852	0.461721	0.501991	0.978669	0.935244	1.01021	0.268155	0.260672	0.267167	0.633315	0.602021	0.577825	0.55203	0.514854	0.595987	0.926121	1.05241
22	1	999	0.120748	0.105048	0.107048	0.587546	0.499547	0.593967	0.254949	0.283224	0.237854	0.913212	0.954786	0.932592	0.171316	0.19055	0.185225	0.573652	0.581406	0.562881	0.370504	0.399479	0.314422	0.876699	0.994702	0.91363	0.112199	0.100212	0.12692	0.365499	0.352276	0.328614	0.19521	0.214424	0.206022	0.764288	0.855374	0.750086	0.156924	0.166205	0.144099	0.583636	0.630029	0.499728	0.206571	0.241733	0.21446	0.877166	1.03643
23	1	999	0.129061	0.129368	0.117131	0.557572	0.57243	0.546621	0.474854	0.573108	0.567686	0.866588	0.900307	0.897912	0.144222	0.149025	0.136771	0.576722	0.571294	0.617924	0.466433	0.494624	0.547733	0.953119	0.974921	1.01757	0.13215	0.0997971	0.0964174	0.843837	0.874677	0.916072	0.576512	0.61226	0.639107	0.908687	0.916127	0.908153	0.23586	0.292892	0.286166	0.513218	0.613534	0.655225	0.32291	0.419969	0.388401	0.878279	0.945182
24	1	999	0.466911	0.481775	0.464201	0.813272	0.819173	0.782589	0.730578	0.750817	0.719758	1.12812	1.07672	1.0977	0.249793	0.305204	0.293481	0.738365	0.720529	0.722473	0.868571	0.899623	0.803673	1.22546	1.23051	1.21304	0.523128	0.593763	0.50705	0.920227	0.924912	0.986856	0.92749	0.856572	0.833929	0.995561	0.999762	1.02584	0.248951	0.292491	0.279516	0.864805	0.927618	0.977845	0.813955	0.912718	0.875318	1.04618	1.04829
25	1	999	0.252672	0.258047	0.267791	0.698728	0.673063	0.696894	0.185655	0.264357	0.366196	1.04773	1.09411	1.35341	0.2363	0.240482	0.237204	0.927211	0.884249	0.908644	0.263205	0.37813	0.459385	1.26908	1.2838	1.63765	0.291199	0.285118	0.294908	0.760325	0.743937	0.721058	0.284331	0.526232	0.607108	1.10377	1.17088	1.41758	0.267533	0.251972	0.245513	0.5576	0.58329	0.580884	0.31732	0.52357	0.621989	1.04441	1.1221
26	1	999	0.121139	0.124945	0.123693	0.513247	0.533344	0.512894	0.285848	0.273719	0.240089	0.990383	0.984238	0.971275	0.14727	0.142648	0.146189	0.649196	0.749231	0.660875	0.660465	0.503321	0.561537	1.06583	1.08876	1.07727	0.173103	0.173271	0.176159	0.422999	0.397509	0.421978	0.274275	0.263501	0.243392	0.879191	0.839137	0.838034	0.19064	0.198727	0.235122	0.639453	0.681108	0.648557	0.516142	0.461863	0.458789	0.960599	0.932259
27	1	999	0.110334	0.113238	0.119692	0.403961	0.41024	0.388479	0.424492	0.419987	0.473479	0.795291	0.826234	0.812851	0.210193	0.199462	0.253176	0.522736	0.558215	0.518641	0.58091	0.547529	0.567612	0.87949	0.876077	0.857461	0.232085	0.248645	0.26942	0.546012	0.5635	0.569653	0.391558	0.398219	0.450498	0.92003	0.920508	0.9527	0.189769	0.194968	0.213273	0.495619	0.50133	0.498325	0.453283	0.438231	0.500193	0.866846	0.871204
28	1	999	0.266329	0.273539	0.283034	0.960762	0.750196	0.913555	0.227801	0.222254	0.228167	0.898957	0.865069	0.856659	0.291907	0.307322	0.305906	0.708512	0.537053	0.603083	0.216299	0.21441	0.210345	0.905225	0.8371	0.951138	0.445633	0.456244	0.463171	0.654524	0.548196	0.644152	0.250378	0.261388	0.257643	0.950399	1.11849	0.887878	0.537412	0.563154	0.585965	0.844786	0.594568	0.633782	0.237498	0.224845	0.236215	0.96519	0.982358
29	1	999	#NULL!	#NULL!	#NULL!	#NULL!	#NULL!	#NULL!	#NULL!	#NULL!	#NULL!	#NULL!	#NULL!	#NULL!	#NULL!	#NULL!	#NULL!	#NULL!	#NULL!	#NULL!	#NULL!	#NULL!	#NULL!	#NULL!	#NULL!	#NULL!	#NULL!	#NULL!	#NULL!	#NULL!	#NULL!	#NULL!	#NULL!	#NULL!	#NULL!	#NULL!	#NULL!	#NULL!	#NULL!	#NULL!	#NULL!	#NULL!	#NULL!	#NULL!	#NULL!	#NULL!	#NULL!	#NULL!	#NULL!
30	1	999	0.27688	0.291969	0.284838	0.479277	0.532807	0.580732	0.232637	0.163365	0.354311	0.865607	0.831442	0.928878	0.298283	0.312705	0.314501	0.44914	0.489824	0.609026	0.142121	0.111493	0.0841764	0.835671	0.798626	0.868964	0.202263	0.208912	0.213031	0.546702	0.622874	0.652707	0.169119	0.123691	0.0748321	0.856998	0.882571	0.895429	0.204702	0.21639	0.216357	0.520372	0.594166	0.656749	0.156243	0.0825238	0.0799913	0.934299	0.789212
31	999	999	0.575868	0.550117	0.556724	0.917897	0.887721	0.976642	0.41983	0.426204	0.377014	1.50522	1.50159	1.50125	0.360525	0.377247	0.376897	0.545388	0.508219	0.609833	0.446338	0.400761	0.435767	0.915446	0.8155	0.829519	0.412665	0.432243	0.435138	0.650886	0.61544	0.740699	0.673818	0.696098	0.664844	0.960581	0.949917	0.948569	0.437781	0.426537	0.400281	0.679056	0.619579	0.488363	0.182736	0.169388	0.171405	1.33004	1.37453
32	1	999	0.129829	0.125717	0.135656	0.438588	0.410928	0.437046	0.118446	0.12461	0.120546	1.0333	1.02484	1.03399	0.126186	0.123787	0.127086	0.36567	0.333267	0.323473	0.0990464	0.0946375	0.097185	0.893003	0.830644	0.873112	0.166809	0.155129	0.158663	0.48158	0.518274	0.51641	0.0727347	0.0736289	0.0735143	1.1065	1.14529	1.13817	0.139281	0.131294	0.131834	0.446639	0.470282	0.439495	0.0783272	0.0782314	0.0761023	0.96693	0.991607
33	1	999	0.209437	0.211338	0.205643	0.603328	0.562233	0.623503	0.55956	0.539004	0.573984	1.13833	1.19727	1.18954	0.320458	0.343155	0.315595	0.615447	0.624338	0.644793	0.624285	0.634034	0.639003	1.05593	1.12189	1.13655	0.316168	0.302641	0.30186	0.693685	0.677368	0.685203	0.465079	0.482792	0.593088	1.06428	1.14225	1.16424	0.319924	0.360285	0.316159	0.631364	0.633967	0.616364	0.458725	0.520343	0.499281	1.07926	1.09172
34	1	999	0.0835136	0.0763988	0.0481765	0.385255	0.367693	0.391509	0.372695	0.370095	0.384998	0.757609	0.840718	0.768408	0.265202	0.257885	0.275523	0.430031	0.438675	0.4442	0.445604	0.419774	0.454814	0.77552	0.812096	0.822746	0.0555055	0.0517402	0.0474055	0.339297	0.357856	0.36858	0.352668	0.366857	0.399923	0.728873	0.793983	0.742226	0.164728	0.135282	0.122171	0.466292	0.464608	0.46249	0.476692	0.440633	0.47262	0.787803	0.836177
35	999	999	0.0870038	0.0833445	0.0892112	0.547017	0.55614	0.604008	0.6276	0.614685	0.625174	0.906707	0.994804	0.972471	0.233802	0.231053	0.237832	0.523636	0.514437	0.521663	0.700857	0.737735	0.71908	0.990495	1.05188	1.0079	0.131513	0.139579	0.135453	0.582625	0.605239	0.647222	0.581743	0.584305	0.640699	0.957494	1.00475	1.03025	0.175794	0.185645	0.179931	0.61041	0.594324	0.57496	0.647169	0.657385	0.671039	1.00394	1.08174
36	1	999	0.148268	0.123682	0.15114	0.726035	0.737046	0.720078	0.24049	0.221511	0.341109	0.822148	0.845374	0.908261	0.155855	0.162837	0.163608	0.712165	0.714191	0.74056	0.305133	0.288776	0.358313	0.803825	0.839615	0.895089	0.173318	0.164851	0.171464	0.58066	0.595839	0.598372	0.139423	0.150114	0.173343	0.753666	0.716852	0.848179	0.163916	0.170202	0.17683	0.531322	0.520531	0.528684	0.108181	0.0870294	0.10806	0.679013	0.656517
37	1	999	0.120599	0.137591	0.137439	0.432462	0.455692	0.418857	0.524494	0.478357	0.450677	1.0173	1.0287	0.953836	0.347072	0.339163	0.33997	0.52276	0.549229	0.533704	0.435116	0.482896	0.51356	1.18183	1.23044	1.0703	0.141618	0.135672	0.118531	0.461446	0.509939	0.475582	0.288774	0.243665	0.283366	0.995825	1.05433	0.993043	0.186378	0.227435	0.198942	0.381516	0.441368	0.373827	0.173193	0.140575	0.170047	1.04409	1.01753
38	1	999	#NULL!	#NULL!	#NULL!	#NULL!	#NULL!	#NULL!	#NULL!	#NULL!	#NULL!	#NULL!	#NULL!	#NULL!	#NULL!	#NULL!	#NULL!	#NULL!	#NULL!	#NULL!	#NULL!	#NULL!	#NULL!	#NULL!	#NULL!	#NULL!	#NULL!	#NULL!	#NULL!	#NULL!	#NULL!	#NULL!	#NULL!	#NULL!	#NULL!	#NULL!	#NULL!	#NULL!	#NULL!	#NULL!	#NULL!	#NULL!	#NULL!	#NULL!	#NULL!	#NULL!	#NULL!	#NULL!	#NULL!
39	1	999	0.0903791	0.112691	0.104236	0.305764	0.364822	0.393684	0.104929	0.102413	0.114209	0.938282	0.89611	1.06442	0.102233	0.107925	0.107932	0.289347	0.351236	0.372705	0.0701687	0.0716367	0.0670855	0.944243	0.870916	0.982469	0.0743917	0.0790687	0.0864542	0.193548	0.27353	0.275519	0.0674733	0.0645776	0.0658389	0.94765	0.983468	1.03594	0.160487	0.213219	0.154394	0.330916	0.415371	0.407613	0.0582181	0.0536641	0.063349	0.963381	0.974665
40	1	999	0.217392	0.252833	0.218856	0.684306	0.69585	0.674359	0.493147	0.646722	0.598015	1.08803	1.08363	1.03889	0.183729	0.211359	0.160849	0.591979	0.642503	0.631227	0.382478	0.581157	0.57849	1.01471	1.02048	0.918153	0.0887346	0.121512	0.0867578	0.871703	0.827032	0.793237	0.614551	0.766988	0.680209	1.08513	1.06165	1.08609	0.177363	0.172725	0.161178	0.517941	0.520704	0.496943	0.311912	0.381	0.436337	0.789514	0.847235
41	1	999	0.298159	0.307122	0.304852	0.584844	0.580107	0.605615	0.59894	0.611909	0.583865	0.893621	0.826666	0.848241	0.316428	0.335081	0.339214	0.652242	0.640971	0.659159	0.7062	0.729298	0.726808	0.978869	0.881042	0.9104	0.425598	0.428513	0.452086	0.723532	0.702575	0.775487	0.382468	0.338129	0.54238	0.929566	0.899633	0.891057	0.353879	0.378255	0.386917	0.742788	0.833321	0.865743	0.50344	0.480343	0.563372	0.956463	0.915482
42	1	999	0.29982	0.282048	0.29242	0.667161	0.686219	0.655368	0.83364	0.876465	0.82939	0.910963	0.814944	0.792369	0.236902	0.224918	0.242642	0.740931	0.754522	0.722796	0.967829	0.976813	0.926599	0.988882	0.89191	0.892993	0.23955	0.270351	0.254237	0.586587	0.602503	0.561912	0.748982	0.774304	0.716634	0.823021	0.726926	0.744039	0.357889	0.331696	0.346442	0.649624	0.687818	0.667752	0.795898	0.778007	0.742931	0.86916	0.806297
43	1	999	#NULL!	#NULL!	#NULL!	#NULL!	#NULL!	#NULL!	#NULL!	#NULL!	#NULL!	#NULL!	#NULL!	#NULL!	#NULL!	#NULL!	#NULL!	#NULL!	#NULL!	#NULL!	#NULL!	#NULL!	#NULL!	#NULL!	#NULL!	#NULL!	#NULL!	#NULL!	#NULL!	#NULL!	#NULL!	#NULL!	#NULL!	#NULL!	#NULL!	#NULL!	#NULL!	#NULL!	#NULL!	#NULL!	#NULL!	#NULL!	#NULL!	#NULL!	#NULL!	#NULL!	#NULL!	#NULL!	#NULL!
44	1	999	0.127119	0.160088	0.176634	0.815311	0.958525	0.662863	0.0667132	0.0614039	0.0558841	1.1515	1.32114	1.27737	0.10249	0.116694	0.11285	1.0891	1.11512	0.702138	0.108106	0.101601	0.0868834	1.07611	1.17876	1.02023	0.155696	0.173709	0.178021	0.783837	0.919335	0.663728	0.0754026	0.0589668	0.0482383	1.06519	1.09973	1.1241	0.0667596	0.0782777	0.0646361	0.813625	1.05759	0.661935	0.151079	0.136201	0.113856	1.04069	1.15462
45	1	999	0.106632	0.115383	0.105802	0.527448	0.547619	0.501276	0.0406658	0.0402653	0.0430106	1.02842	1.04652	1.11693	0.255339	0.206856	0.211372	0.703613	0.738821	0.687503	0.0721589	0.0772128	0.0793929	1.09265	1.23346	1.19149	0.116579	0.123022	0.107865	0.405559	0.426732	0.376963	0.0388773	0.0396861	0.0336673	0.88777	0.906317	0.902978	0.387013	0.322848	0.351072	0.560998	0.550632	0.53898	0.0628992	0.0598016	0.0540663	0.986616	1.02746
46	1	999	0.15922	0.15223	0.159566	0.771198	0.820008	0.864519	0.831843	0.769516	0.783837	1.1277	1.13232	1.17176	0.248849	0.271963	0.253737	0.868501	0.826959	0.857415	0.882729	0.832192	0.989855	1.22757	1.27216	1.25257	0.222212	0.218523	0.218982	0.669838	0.739835	0.703273	0.983868	0.961108	0.96313	1.23234	1.14074	1.23183	0.292594	0.304009	0.279469	0.822529	0.659242	0.702499	0.251155	0.209422	0.237348	1.20165	1.04609
47	1	999	#NULL!	#NULL!	#NULL!	#NULL!	#NULL!	#NULL!	#NULL!	#NULL!	#NULL!	#NULL!	#NULL!	#NULL!	#NULL!	#NULL!	#NULL!	#NULL!	#NULL!	#NULL!	#NULL!	#NULL!	#NULL!	#NULL!	#NULL!	#NULL!	#NULL!	#NULL!	#NULL!	#NULL!	#NULL!	#NULL!	#NULL!	#NULL!	#NULL!	#NULL!	#NULL!	#NULL!	#NULL!	#NULL!	#NULL!	#NULL!	#NULL!	#NULL!	#NULL!	#NULL!	#NULL!	#NULL!	#NULL!
48	1	999	0.133144	0.118993	0.145933	0.417679	0.391133	0.424738	0.0894705	0.0863825	0.0846982	0.974063	1.00539	0.970244	0.105299	0.104785	0.10258	0.452771	0.365928	0.381306	0.0907407	0.0885293	0.0884214	0.768866	0.817052	0.75827	0.176527	0.173183	0.178468	0.321604	0.300486	0.335024	0.104786	0.107407	0.102778	0.939431	0.864061	0.912186	0.0852948	0.0861585	0.085893	0.308788	0.216412	0.263327	0.0664922	0.064418	0.0633437	0.72059	0.699371
49	1	999	0.171938	0.129678	0.150079	0.712574	0.637182	0.637471	0.699434	0.57115	0.623274	0.946688	0.866384	0.827294	0.258681	0.260456	0.265825	0.659178	0.670116	0.661493	0.717515	0.585476	0.619546	1.03286	0.921993	0.950377	0.157042	0.113533	0.112424	0.79513	0.860272	0.848765	0.679518	0.575671	0.643848	1.0303	0.957371	0.869305	0.181076	0.176698	0.178862	0.690928	0.783552	0.704029	0.61141	0.561805	0.605437	1.00229	0.938277
50	1	999	#NULL!	#NULL!	#NULL!	#NULL!	#NULL!	#NULL!	#NULL!	#NULL!	#NULL!	#NULL!	#NULL!	#NULL!	#NULL!	#NULL!	#NULL!	#NULL!	#NULL!	#NULL!	#NULL!	#NULL!	#NULL!	#NULL!	#NULL!	#NULL!	#NULL!	#NULL!	#NULL!	#NULL!	#NULL!	#NULL!	#NULL!	#NULL!	#NULL!	#NULL!	#NULL!	#NULL!	#NULL!	#NULL!	#NULL!	#NULL!	#NULL!	#NULL!	#NULL!	#NULL!	#NULL!	#NULL!	#NULL!
51	1	999	0.121895	0.118703	0.128635	0.565114	0.486394	0.498841	0.0991874	0.102241	0.100042	0.878651	0.88729	0.89645	0.163929	0.153564	0.163764	0.464833	0.451974	0.479218	0.129546	0.132899	0.133845	0.915277	0.860246	0.826068	0.164529	0.162266	0.158742	0.659021	0.605198	0.546081	0.171197	0.176971	0.197663	0.944888	0.985797	1.02974	0.178091	0.173041	0.157205	0.517708	0.538392	0.487762	0.0855072	0.0950843	0.107111	1.06969	1.0552
52	1	999	#NULL!	#NULL!	#NULL!	#NULL!	#NULL!	#NULL!	#NULL!	#NULL!	#NULL!	#NULL!	#NULL!	#NULL!	#NULL!	#NULL!	#NULL!	#NULL!	#NULL!	#NULL!	#NULL!	#NULL!	#NULL!	#NULL!	#NULL!	#NULL!	#NULL!	#NULL!	#NULL!	#NULL!	#NULL!	#NULL!	#NULL!	#NULL!	#NULL!	#NULL!	#NULL!	#NULL!	#NULL!	#NULL!	#NULL!	#NULL!	#NULL!	#NULL!	#NULL!	#NULL!	#NULL!	#NULL!	#NULL!
53	999	999	0.256969	0.311036	0.334707	0.775216	0.7197	0.760247	0.794004	0.807906	0.845168	1.05295	1.00594	1.01745	0.325095	0.303226	0.320764	0.667545	0.689931	0.691943	0.675748	0.674875	0.732986	0.953152	0.964191	0.974758	0.246415	0.290415	0.32972	0.64725	0.586821	0.625411	0.575367	0.591477	0.68433	1.22564	1.09324	1.07341	0.375723	0.357687	0.371357	0.619416	0.652131	0.66436	0.611002	0.612724	0.62262	1.09336	1.01358
54	1	999	0.19404	0.163058	0.163999	0.490534	0.496792	0.503121	0.446916	0.385278	0.476345	0.943782	0.930976	0.876644	0.262704	0.23255	0.229165	0.543979	0.518411	0.544323	0.46889	0.457081	0.466661	0.890113	0.88535	0.909193	0.200291	0.182123	0.187876	0.563293	0.500584	0.514879	0.377508	0.395126	0.420776	0.994062	0.965515	0.936053	0.259176	0.265333	0.261369	0.46992	0.481146	0.47462	0.239221	0.256235	0.354845	0.952036	0.915271
55	999	999	0.405552	0.439168	0.429431	0.58733	0.555748	0.600328	0.0556619	0.0555017	0.0577293	0.94698	0.876926	0.869552	0.400204	0.457205	0.409822	0.54968	0.54141	0.532339	0.104096	0.103453	0.102734	0.924805	0.946584	0.927678	0.30864	0.352002	0.348684	0.584584	0.542609	0.638363	0.0577661	0.0577695	0.0600804	0.933201	0.958257	0.868226	0.260089	0.283198	0.273722	0.359654	0.37746	0.419436	0.0694154	0.0729375	0.072502	0.879923	0.90462
56	1	999	0.200734	0.184313	0.181943	0.598765	0.607884	0.597941	0.665792	0.670692	0.698288	0.912835	0.958791	0.912436	0.244068	0.234202	0.235105	0.649035	0.628612	0.674645	0.651328	0.609376	0.636052	0.988318	1.01255	1.03152	0.218714	0.189015	0.18071	0.437327	0.427913	0.328886	0.374765	0.301742	0.285722	0.946969	0.929349	0.930178	0.436179	0.455706	0.456646	0.658565	0.652455	0.705228	0.30515	0.240969	0.227674	1.07902	1.10106
57	1	999	0.101625	0.103016	0.108307	0.595737	0.536902	0.536489	0.663179	0.686824	0.674648	0.865759	0.953138	0.896116	0.205001	0.202525	0.146703	0.450264	0.430075	0.458604	0.48871	0.473438	0.487694	0.822009	0.892521	0.808176	0.0763292	0.0832942	0.10157	0.518539	0.452516	0.522038	0.402062	0.38309	0.470687	0.781689	0.925494	0.898358	0.273005	0.257029	0.177092	0.512733	0.481504	0.567221	0.475505	0.480392	0.495953	0.908855	0.884305
58	999	999	0.215018	0.234252	0.209005	0.76194	0.740123	0.836247	0.561928	0.630873	0.51475	0.96408	0.971598	0.962591	0.385198	0.358773	0.387898	0.641542	0.619124	0.578331	0.424138	0.504964	0.41992	0.979437	1.00989	0.965869	0.218673	0.239475	0.223537	0.864183	0.871089	0.813271	0.27087	0.279226	0.324219	1.03889	1.1219	1.08758	0.329974	0.377446	0.338979	0.883982	0.900758	0.832632	0.482925	0.484076	0.396864	1.04516	1.07551
59	1	999	0.112866	0.104987	0.106763	0.564937	0.532506	0.610676	0.759331	0.607278	0.597553	0.814548	0.800612	0.688079	0.167733	0.155085	0.146982	0.487925	0.496348	0.546117	0.734796	0.63503	0.675888	0.822199	0.89722	0.838954	0.133182	0.133943	0.115078	0.700985	0.722736	0.658082	0.739495	0.606094	0.69823	0.831544	0.914414	0.889427	0.167847	0.146845	0.144229	0.759462	0.784388	0.764124	0.643984	0.500751	0.553539	0.84369	0.960827
60	1	999	0.170012	0.16392	0.165498	0.453773	0.413507	0.416757	0.60687	0.514794	0.630369	0.849043	0.808754	0.839137	0.262739	0.240326	0.2451	0.511969	0.494952	0.527045	0.568309	0.50474	0.586892	0.92103	0.899927	0.913863	0.174479	0.17245	0.194396	0.597034	0.5182	0.553039	0.456414	0.447638	0.460284	0.750439	0.750607	0.785967	0.271234	0.21773	0.211836	0.46477	0.45749	0.446914	0.337597	0.393413	0.419325	0.951644	0.919134
61	1	999	0.0583168	0.0652228	0.0619102	0.384614	0.463845	0.477614	0.647314	0.615428	0.638047	0.837999	0.909738	0.806095	0.138439	0.121292	0.121272	0.360412	0.419737	0.423722	0.550818	0.43278	0.537386	0.823661	0.84378	0.809115	0.083012	0.101525	0.100029	0.518137	0.536854	0.531432	0.520259	0.507204	0.491245	0.747135	0.789183	0.713438	0.143923	0.140457	0.140463	0.47464	0.516219	0.471994	0.634887	0.636513	0.660928	0.80086	0.882447
62	1	999	0.177333	0.195775	0.155897	0.381934	0.43574	0.439173	0.241427	0.300459	0.186962	0.995643	0.931619	0.979861	0.155501	0.158332	0.146272	0.470815	0.45554	0.473348	0.183999	0.223507	0.123442	1.03711	1.03804	1.01749	0.0660266	0.0663677	0.0648233	0.563402	0.580196	0.606476	0.156994	0.216176	0.0970225	0.920755	0.911438	0.912632	0.140444	0.143974	0.134149	0.66723	0.700122	0.666358	0.142518	0.134133	0.0840965	0.961509	0.953699
63	1	999	0.300126	0.291306	0.285387	0.558215	0.590439	0.535469	0.89433	0.791338	0.862047	1.08218	1.01268	0.958024	0.293816	0.273905	0.260618	0.553888	0.546277	0.523547	0.768304	0.758567	0.793598	1.03595	1.12574	1.00397	0.245346	0.18771	0.190655	0.554834	0.706832	0.552833	0.389	0.489646	0.433818	0.933657	0.950944	0.994875	0.154561	0.144754	0.142887	0.539079	0.570014	0.544565	0.550104	0.585565	0.562502	1.00059	1.0321
64	1	999	0.147847	0.166032	0.146121	0.927559	0.778298	0.874228	0.757942	0.773834	0.759288	0.867385	1.12821	1.02292	0.218793	0.232134	0.227863	0.762617	0.736958	0.704392	0.733955	0.818875	0.723955	0.847185	1.0276	1.06042	0.221443	0.23939	0.226202	0.647598	0.649236	0.647852	0.595586	0.636788	0.609518	0.857894	0.973682	1.00309	0.229793	0.245458	0.238701	0.639184	0.55964	0.568462	0.753224	0.744632	0.706847	0.785428	0.877285
65	1	999	0.156465	0.182529	0.194533	0.733485	0.676988	0.75114	0.322946	0.215065	0.12524	1.07001	1.04944	0.866435	0.148458	0.164727	0.124914	0.742577	0.790574	0.889642	0.804204	0.741212	0.486755	1.04383	0.981759	0.861727	0.101351	0.101615	0.0986599	0.729405	0.671385	0.792483	0.483688	0.363917	0.381496	0.82298	0.784426	0.678575	0.138196	0.147501	0.147518	0.855724	0.733137	0.862414	0.838326	0.854203	0.772672	1.15065	1.14941
66	1	999	0.221856	0.23323	0.197744	0.873563	0.929753	0.869501	0.29041	0.301088	0.282948	1.3383	1.20584	1.20475	0.172728	0.204969	0.191233	1.15493	1.00078	1.09588	0.98082	1.02242	0.718119	1.19996	1.37811	1.15033	0.113032	0.124748	0.0982819	0.819122	0.740827	0.862857	0.454481	0.462052	0.490921	0.926712	0.839776	0.899834	0.139232	0.14889	0.135957	0.77586	0.786798	0.798683	0.769871	0.861765	0.827719	1.05473	1.07326
67	1	999	0.113163	0.112385	0.109954	0.176508	0.242087	0.363991	0.0895486	0.0889705	0.084352	1.03227	1.05589	1.03645	0.192158	0.204661	0.214922	0.25657	0.281452	0.371809	0.113374	0.1096	0.113683	1.03398	1.07888	1.08574	0.22092	0.216368	0.225815	0.209014	0.327574	0.441115	0.077971	0.0797202	0.081927	0.843043	0.8809	1.09538	0.130611	0.13716	0.158179	0.365547	0.407321	0.513495	0.0678693	0.0679946	0.0661	1.0238	1.0297
68	1	999	0.347009	0.316	0.290687	0.669417	0.728508	0.571296	0.403809	0.457078	0.344943	1.20283	1.26065	1.22832	0.299868	0.330853	0.329104	0.590187	0.715257	0.633442	0.615741	0.696224	0.589584	1.14604	1.22297	1.19517	0.51164	0.500818	0.452217	0.416362	0.439095	0.364469	0.351387	0.368413	0.332074	0.96881	1.01537	1.00297	0.31511	0.353071	0.338655	0.552253	0.585224	0.441366	0.338071	0.398273	0.323462	1.06457	1.14929
69	999	999	0.0886214	0.107875	0.0979026	0.3113	0.320005	0.358658	0.14196	0.176478	0.154574	0.813684	0.66862	0.711331	0.131582	0.143664	0.131921	0.500457	0.468448	0.505644	0.293084	0.285762	0.338575	0.955234	0.903455	0.890267	0.10914	0.112973	0.103	0.397807	0.403287	0.446101	0.170387	0.180623	0.134065	0.894277	0.837617	0.901144	0.0616826	0.0643494	0.0658039	0.454659	0.452017	0.451952	0.0667325	0.070695	0.081015	0.92627	0.832875
70	1	999	0.210166	0.214005	0.211832	0.61248	0.627483	0.617099	0.70157	0.617862	0.605013	0.870731	0.907351	0.943074	0.393075	0.437074	0.434728	0.564542	0.60051	0.573163	0.604255	0.578516	0.558358	0.93217	0.979818	0.925363	0.156493	0.161832	0.161017	0.770996	0.757632	0.84753	0.422595	0.361465	0.369236	0.802959	0.834243	0.887634	0.362866	0.368989	0.353353	0.639386	0.63174	0.658824	0.333314	0.280634	0.232419	0.923341	0.91993
71	1	999	0.162891	0.168101	0.184326	0.605358	0.638024	0.640278	0.728346	0.621467	0.655033	1.06351	1.12742	0.941876	0.281578	0.283555	0.234543	0.57766	0.560683	0.523859	0.633067	0.614235	0.654305	0.980877	0.967295	0.902296	0.157185	0.163512	0.192101	0.643501	0.65607	0.608972	0.585177	0.558374	0.588439	1.0381	1.03242	1.02207	0.382673	0.368938	0.304575	0.620047	0.595778	0.544857	0.477766	0.43166	0.452003	0.983193	0.935786
72	1	999	#NULL!	#NULL!	#NULL!	#NULL!	#NULL!	#NULL!	#NULL!	#NULL!	#NULL!	#NULL!	#NULL!	#NULL!	#NULL!	#NULL!	#NULL!	#NULL!	#NULL!	#NULL!	#NULL!	#NULL!	#NULL!	#NULL!	#NULL!	#NULL!	#NULL!	#NULL!	#NULL!	#NULL!	#NULL!	#NULL!	#NULL!	#NULL!	#NULL!	#NULL!	#NULL!	#NULL!	#NULL!	#NULL!	#NULL!	#NULL!	#NULL!	#NULL!	#NULL!	#NULL!	#NULL!	#NULL!	#NULL!
73	999	999	0.17321	0.190499	0.180653	0.754577	0.759894	0.666398	0.327273	0.519772	0.408004	1.02209	1.05938	1.03358	0.206812	0.21135	0.218452	0.623841	0.669836	0.628179	0.416372	0.491661	0.481215	0.988855	1.04946	0.979961	0.13166	0.156016	0.148228	0.696088	0.706484	0.672809	0.347641	0.495415	0.420628	1.06477	1.07613	0.90437	0.24791	0.255091	0.273472	0.642813	0.619354	0.579749	0.480695	0.563884	0.507487	0.995282	0.953821
74	999	999	0.15466	0.156702	0.150676	0.624446	0.702691	0.624359	0.197593	0.379331	0.220564	0.961574	0.936324	1.03657	0.369054	0.384453	0.319771	0.797427	0.801902	0.740955	0.256671	0.435558	0.252012	0.965671	0.795192	1.01957	0.104964	0.0965029	0.0932645	0.487227	0.506454	0.275683	0.115194	0.125324	0.0963554	1.06073	1.3084	1.3339	0.573752	0.560286	0.537162	0.831027	0.55121	0.642141	0.107457	0.0884747	0.11121	1.11357	1.01939
75	1	999	0.176512	0.154467	0.228219	0.457425	0.748542	0.653252	0.100702	0.0982892	0.0941506	1.09446	1.12959	1.15552	0.219677	0.199324	0.272492	0.495808	0.753413	0.702756	0.136506	0.149024	0.15668	1.16678	1.18681	1.0876	0.279154	0.220147	0.243215	0.626359	1.04546	0.753258	0.0730936	0.0970595	0.0799644	1.22344	1.28882	1.34311	0.354028	0.288902	0.365626	0.537015	0.849708	0.834972	0.0902848	0.0864047	0.0931288	1.23821	1.30094
201	1	1	0.257474	0.206737	0.244105	0.452316	0.418105	0.430316	0.0772632	0.0732632	0.0749474	0.840947	0.883579	0.963895	0.158752	0.150679	0.139376	0.450275	0.433468	0.421284	0.0529174	0.0526972	0.0536514	0.788257	0.887927	0.940844	0.222827	0.1964	0.234767	0.450746	0.480948	0.437928	0.0645303	0.0614574	0.061633	0.771115	0.823442	0.951185	0.250456	0.240765	0.245388	0.612714	0.595999	0.562169	0.0315626	0.0332518	0.0363636	0.764081	0.798622
202	1	1	#NULL!	#NULL!	#NULL!	#NULL!	#NULL!	#NULL!	#NULL!	#NULL!	#NULL!	#NULL!	#NULL!	#NULL!	#NULL!	#NULL!	#NULL!	#NULL!	#NULL!	#NULL!	#NULL!	#NULL!	#NULL!	#NULL!	#NULL!	#NULL!	#NULL!	#NULL!	#NULL!	#NULL!	#NULL!	#NULL!	#NULL!	#NULL!	#NULL!	#NULL!	#NULL!	#NULL!	#NULL!	#NULL!	#NULL!	#NULL!	#NULL!	#NULL!	#NULL!	#NULL!	#NULL!	#NULL!	#NULL!
203	1	1	0.345319	0.26976	0.313007	0.679122	0.622784	0.574896	0.0591549	0.0930406	0.0620547	1.10033	1.05178	0.968434	0.502793	0.437404	0.440854	0.699014	0.70575	0.616922	0.0377875	0.0413472	0.0560241	1.04754	1.07382	0.944469	0.470062	0.353954	0.389814	0.761491	0.902443	0.813333	0.11354	0.182195	0.15205	0.96381	0.977723	0.815652	0.413629	0.34822	0.37341	0.664497	0.632005	0.692486	0.0613325	0.0906602	0.208458	0.981199	0.985458
204	1	1	0.172159	0.164783	0.171327	0.406068	0.404997	0.437835	0.142891	0.138489	0.141582	1.17311	1.03486	1.14337	0.0845806	0.102963	0.0906077	0.378805	0.398895	0.345153	0.0573581	0.0615771	0.0550477	1.06961	0.983626	1.10005	0.0585086	0.0584449	0.0607393	0.704716	0.681071	0.727661	0.0837476	0.11587	0.0555768	1.02084	0.904143	1.09171	0.122104	0.145335	0.122354	0.470069	0.552536	0.480651	0.0823419	0.0820288	0.0547276	1.04214	1.02448
205	1	1	#NULL!	#NULL!	#NULL!	#NULL!	#NULL!	#NULL!	#NULL!	#NULL!	#NULL!	#NULL!	#NULL!	#NULL!	#NULL!	#NULL!	#NULL!	#NULL!	#NULL!	#NULL!	#NULL!	#NULL!	#NULL!	#NULL!	#NULL!	#NULL!	#NULL!	#NULL!	#NULL!	#NULL!	#NULL!	#NULL!	#NULL!	#NULL!	#NULL!	#NULL!	#NULL!	#NULL!	#NULL!	#NULL!	#NULL!	#NULL!	#NULL!	#NULL!	#NULL!	#NULL!	#NULL!	#NULL!	#NULL!
206	1	1	0.183611	0.196057	0.201848	0.587554	0.609365	0.671596	0.187184	0.263093	0.233395	1.11793	1.0101	1.10598	0.287463	0.317257	0.295428	0.596608	0.651475	0.647493	0.174041	0.265929	0.148968	1.10251	1.04853	1.06873	0.192416	0.215654	0.248323	0.658824	0.725814	0.69791	0.154594	0.20457	0.205639	1.13155	1.09878	1.05795	0.147955	0.158921	0.165393	0.652315	0.653393	0.686292	0.0911461	0.119011	0.11191	1.09106	1.00279
207	1	1	0.11856	0.117999	0.128097	0.632913	0.617672	0.641234	0.662459	0.644881	0.60748	1.05853	1.154	1.18719	0.0813451	0.100961	0.0936749	0.635869	0.609287	0.63795	0.605524	0.561329	0.494796	1.04532	1.15653	1.23571	0.0890312	0.0969933	0.103563	0.729677	0.691759	0.747272	0.548998	0.509243	0.55902	1.04967	1.10546	1.11286	0.0945895	0.122022	0.119222	0.666065	0.608306	0.652919	0.463977	0.415757	0.407309	0.954343	0.945373
208	1	1	0.2125	0.211277	0.224864	0.663179	0.618716	0.647645	0.277989	0.175951	0.105525	0.885734	0.970279	0.89538	0.246721	0.203117	0.215899	0.800976	0.729404	0.721409	0.25019	0.143902	0.100452	0.9471	1.03808	0.973622	0.219307	0.178373	0.219266	0.74802	0.696473	0.689356	0.426733	0.332921	0.283313	0.870668	0.898824	0.858086	0.250492	0.294537	0.25812	0.713681	0.708538	0.692257	0.30876	0.216289	0.180282	0.863287	0.904897
209	1	1	0.0813652	0.171945	0.109283	0.476246	0.469283	0.429693	0.56628	0.581775	0.518976	0.778157	0.971331	0.851331	0.201616	0.305887	0.294036	0.627934	0.681416	0.656637	0.854559	0.819777	0.814929	0.988457	1.22901	1.16753	0.0984529	0.269105	0.134834	0.778622	0.785842	0.815846	0.858134	0.851852	0.760431	0.945898	1.24369	1.04341	0.346039	0.471243	0.498512	0.809313	0.840999	0.780125	0.66193	0.73711	0.736246	0.972348	1.25473
210	1	1	0.0702483	0.0712251	0.0703297	0.666422	0.623036	0.583557	1.01864	0.94416	1.00659	0.900611	1.02051	0.985104	0.146199	0.151787	0.148668	0.859649	0.752956	0.676283	1.29279	1.2243	1.1245	0.977648	1.02963	1.01209	0.154811	0.161796	0.151532	0.684533	0.647755	0.64191	1.03407	0.960371	1.00556	0.902352	0.982181	1.0154	0.207433	0.209334	0.206914	0.840104	0.786863	0.762489	1.06344	0.954019	1.02506	0.875886	0.917027
211	1	1	0.120943	0.12404	0.121549	0.454949	0.485387	0.554882	0.42963	0.439327	0.530976	0.860741	0.864646	0.877441	0.160677	0.171313	0.171233	0.580822	0.604512	0.589041	0.512006	0.545528	0.672442	0.945367	0.916197	1.01511	0.093777	0.102334	0.0987468	0.519274	0.626102	0.588159	0.489715	0.519188	0.561582	0.8879	0.906569	0.957973	0.123844	0.125923	0.11877	0.496522	0.543492	0.507261	0.505701	0.563499	0.610075	0.813625	0.829975
212	1	1	0.276703	0.277264	0.322119	0.658817	0.666386	0.729745	0.902439	0.871881	0.866274	0.95178	0.913653	1.06364	0.217889	0.218929	0.205668	0.648466	0.654966	0.624285	0.734529	0.767811	0.729069	0.881435	0.921737	0.924857	0.176938	0.153579	0.196322	0.765076	0.771537	0.806163	0.846256	0.840954	0.800861	0.934725	0.84493	1.04473	0.177648	0.196307	0.145967	0.748299	0.762877	0.730612	0.847425	0.891545	0.84587	0.926336	0.952187
213	1	1	0.309347	0.274938	0.340281	0.772374	0.695947	0.719768	0.153019	0.477916	0.123739	1.41853	1.44069	1.47378	0.364723	0.314539	0.397786	0.713948	0.687528	0.716753	0.17048	0.456089	0.109963	1.19026	1.18288	1.21919	0.99229	0.339834	0.386697	3.69509	1.81633	2.43537	0.338171	0.626002	0.239607	1.54588	1.61497	1.53893	0.450943	0.436139	0.508563	0.715965	0.635849	0.690131	0.164441	0.423077	0.11016	1.13817	1.10798
214	1	1	0.144554	0.187412	0.169361	0.424732	0.436452	0.429817	0.10782	0.0285916	0.107564	1.04886	1.07986	1.02778	0.0691074	0.0605387	0.0849314	0.284623	0.256799	0.263511	0.082357	0.0399233	0.107595	0.971513	0.92887	0.837053	0.141387	0.159707	0.128718	0.257569	0.265039	0.36718	0.0840169	0.0605891	0.0739912	0.887646	0.795861	0.878076	0.099397	0.084477	0.0991197	0.336827	0.267519	0.311603	0.0705344	0.0457476	0.091911	0.955209	0.818829
215	1	1	0.171391	0.171651	0.175553	0.663979	0.747724	0.706892	0.16801	0.271521	0.172952	0.972692	1.03589	0.958908	0.157373	0.169736	0.149131	0.504314	0.530715	0.515776	0.122988	0.198712	0.124147	0.861429	0.853574	0.802318	0.153473	0.15315	0.157835	0.576898	0.61874	0.615347	0.171405	0.269952	0.18336	0.869628	0.876414	0.863813	0.239484	0.262599	0.242262	0.596131	0.566667	0.57619	0.225694	0.292758	0.235417	0.887599	0.909425
216	1	1	0.20098	0.221061	0.205878	0.466449	0.471837	0.497143	0.495184	0.529143	0.524245	0.889796	0.884571	0.819265	0.214737	0.226986	0.215694	0.489378	0.435981	0.479809	0.598086	0.582584	0.58622	0.935311	0.902201	0.832919	0.227208	0.259717	0.24629	0.489576	0.498057	0.471908	0.382332	0.373145	0.393463	0.893463	0.899647	0.821908	0.25061	0.272808	0.256382	0.595782	0.610211	0.621088	0.567814	0.546504	0.542508	1.00733	0.991343
217	1	1	0.265408	0.285196	0.267976	0.576435	0.555438	0.569184	0.676586	0.652115	0.646828	0.872205	0.828097	0.873112	0.31078	0.328484	0.312708	0.584049	0.6	0.600526	0.716564	0.644347	0.665206	0.871691	0.819807	0.787379	0.222384	0.217379	0.214195	0.677707	0.564877	0.570883	0.515196	0.473976	0.511374	0.733576	0.676433	0.720837	0.118243	0.110791	0.111494	0.615395	0.620738	0.594728	0.369842	0.348401	0.339192	0.688084	0.600844
218	1	1	0.198878	0.197257	0.18217	0.453242	0.477681	0.439277	0.291303	0.302369	0.170449	0.95106	0.908229	0.871945	0.243761	0.259784	0.276461	0.616988	0.584005	0.532275	0.352666	0.374475	0.245377	0.948525	0.921157	0.941237	0.150495	0.159632	0.125769	0.623807	0.678049	0.590739	0.332715	0.33093	0.210392	0.915076	0.909155	0.892471	0.334844	0.328796	0.357563	0.697548	0.623655	0.593462	0.422585	0.402496	0.260684	0.895097	0.889866
219	999	1	8.5911	8.8774	8.8145	6.41986	6.63562	7.22032	13.6904	12.1719	11.3636	1.17192	1.10822	1.15925	6.30036	6.34839	6.65352	6.31685	5.90179	6.94743	9.62007	8.82724	8.75508	1.36774	1.1828	1.30765	4.02693	4.50162	4.49461	5.386	5.08905	5.66457	7.71598	6.52172	6.29204	1.55583	1.12172	1.55655	10.9326	11.2373	10.9074	9.30108	9.53047	9.82975	12.7269	11.7964	11.5579	1.36774	1.1828
#NULL!	#NULL!	#NULL!	#NULL!	#NULL!	#NULL!	#NULL!	#NULL!	#NULL!	#NULL!	#NULL!	#NULL!	#NULL!	#NULL!	#NULL!	#NULL!	#NULL!	#NULL!	#NULL!	#NULL!	#NULL!	#NULL!	#NULL!	#NULL!	#NULL!	#NULL!	#NULL!	#NULL!	#NULL!	#NULL!	#NULL!	#NULL!	#NULL!	#NULL!	#NULL!	#NULL!	#NULL!	#NULL!	#NULL!	#NULL!	#NULL!	#NULL!	#NULL!	#NULL!	#NULL!	#NULL!	#NULL!	#NULL!	#NULL!	#NULL!
[truncated: 34 more columns]
